# Supplementary material for: Statistical approaches and software for clustering islet cell functional heterogeneity
Source: Islets. 2016 Feb 24;8(2):48–56. doi: 10.1080/19382014.2016.1150664 (PMC4878268; doi:10.1080/19382014.2016.1150664)
Supplement: Supplementary_data.zip [file kisl-08-02-1150664-s001.zip]

Archive with 3 entries (3 files):
- Supplementary data.pdf
- Supplementary figures.pdf
- supplementary table.xlsx
