# Supplementary material for: Statistical approaches and software for clustering islet cell functional heterogeneity
Source: Islets. 2016 Feb 24;8(2):48–56. doi: 10.1080/19382014.2016.1150664 (PMC4878268; doi:10.1080/19382014.2016.1150664)
Supplement: Supplementary_data.zip [file kisl-08-02-1150664-s001.zip › supplementary table.xlsx]

## Sheet: data
# The data included in this file are normalized and QC'ed Fura-2 traces for 276 single human islet cells imaged over 80 minutes under varying glucose conditions.
# A detailed description of the data can be found in the accompanying manuscript and Supplementary Information.
# Column IDs for the cells are cell number (C***), image field (F*), and relative cell co-ordinates within each field (X***/Y****).
# This data and clustering results can be explored in the Supplentary Software provided.
time (min)	exposure	concentration (mM)	C001_F1_X050_Y686	C002_F1_X414_Y712	C003_F1_X369_Y896	C004_F1_X157_Y622	C005_F1_X700_Y490	C006_F1_X411_Y264	C007_F1_X651_Y170	C008_F1_X532_Y972	C009_F1_X048_Y989	C010_F1_X581_Y402	C011_F1_X926_Y950	C012_F1_X164_Y041	C013_F1_X465_Y220	C014_F1_X539_Y629	C015_F1_X597_Y902	C016_F1_X087_Y480	C017_F1_X120_Y554	C018_F1_X181_Y540	C019_F1_X469_Y958	C020_F1_X491_Y804	C021_F1_X383_Y129	C022_F1_X818_Y497	C023_F1_X821_Y935	C024_F1_X753_Y666	C025_F1_X659_Y645	C026_F1_X231_Y950	C027_F1_X282_Y945	C028_F1_X346_Y943	C029_F1_X325_Y914	C030_F1_X225_Y806	C031_F1_X043_Y773	C032_F1_X064_Y744	C033_F1_X437_Y888	C034_F1_X488_Y884	C035_F1_X728_Y932	C036_F1_X873_Y916	C037_F1_X914_Y884	C038_F1_X334_Y646	C039_F1_X264_Y675	C040_F1_X303_Y743	C042_F1_X381_Y774	C043_F1_X536_Y761	C044_F1_X626_Y771	C045_F1_X696_Y773	C046_F1_X657_Y874	C047_F1_X727_Y837	C048_F1_X728_Y757
0	glucose	3	0.206	0.3529	0.2149	0.3601	0.2381	0.2561	0.2019	0.2296	0.2294	0.2045	0.222	0.1863	0.2145	0.2489	0.2346	0.2004	0.2385	0.196	0.2304	0.3251	0.2035	0.2181	0.2277	0.2042	0.3221	0.2318	0.2066	0.2135	0.2093	0.2114	0.1882	0.2036	0.2284	0.2472	0.2363	0.3106	0.198	0.2179	0.2168	0.2857	0.2058	0.2251	0.2002	0.2244	0.1986	0.1761	0.2061
0.16665	glucose	3	0.203187	0.352087	0.216787	0.402387	0.237687	0.253387	0.203087	0.230187	0.223487	0.205787	0.215187	0.188487	0.215187	0.246487	0.234087	0.199387	0.237287	0.195287	0.230287	0.309287	0.202587	0.212787	0.229887	0.204087	0.322387	0.231787	0.205387	0.214487	0.209287	0.212187	0.188687	0.204287	0.227887	0.244587	0.238187	0.308687	0.197387	0.218087	0.217387	0.280787	0.207987	0.223887	0.200487	0.224587	0.200287	0.176487	0.204387
0.33335	glucose	3	0.205673	0.349273	0.216973	0.376973	0.235573	0.261573	0.202373	0.227673	0.220473	0.204373	0.209773	0.187273	0.215073	0.239073	0.233973	0.200573	0.235073	0.194873	0.233773	0.290573	0.202573	0.211073	0.228973	0.204373	0.323673	0.232673	0.209773	0.215473	0.209773	0.211873	0.188073	0.204373	0.231073	0.240173	0.235873	0.311373	0.195773	0.218973	0.219273	0.286673	0.208273	0.225173	0.200273	0.221873	0.197573	0.173973	0.204573
0.499983	glucose	3	0.20696	0.34496	0.21506	0.35696	0.23776	0.25666	0.20226	0.22816	0.21756	0.20436	0.20886	0.18816	0.21546	0.25796	0.23176	0.19836	0.23136	0.19376	0.23156	0.31546	0.20176	0.21586	0.22876	0.20286	0.32196	0.23326	0.20826	0.21436	0.20876	0.21126	0.18726	0.20206	0.22826	0.23616	0.23356	0.30846	0.19266	0.21836	0.21766	0.28276	0.20666	0.22246	0.20626	0.21916	0.19886	0.17536	0.20406
0.66665	glucose	3	0.205646	0.342246	0.215946	0.317646	0.238446	0.264546	0.203546	0.229046	0.215946	0.204746	0.205446	0.188046	0.214046	0.253746	0.231846	0.200146	0.235246	0.194346	0.231446	0.355546	0.202846	0.216646	0.229646	0.204646	0.323946	0.235046	0.209146	0.218546	0.207646	0.216146	0.188446	0.203546	0.231946	0.235346	0.234146	0.311146	0.196246	0.219246	0.218446	0.284346	0.205046	0.225446	0.202646	0.220846	0.198646	0.173846	0.206246
0.833333	glucose	3	0.202933	0.341733	0.213933	0.289533	0.241733	0.257733	0.202533	0.227633	0.213633	0.205133	0.200233	0.187533	0.211933	0.249833	0.229733	0.198633	0.235833	0.193533	0.231733	0.378133	0.202533	0.210633	0.226833	0.201733	0.320733	0.233133	0.211933	0.215933	0.205833	0.213833	0.188033	0.204333	0.230533	0.231833	0.230933	0.311033	0.194033	0.217633	0.218833	0.275433	0.203233	0.222133	0.204533	0.224033	0.196433	0.171833	0.205633
0.999983	glucose	3	0.206119	0.346919	0.215419	0.276419	0.234519	0.255919	0.203919	0.229319	0.212319	0.205219	0.199819	0.187719	0.213619	0.240919	0.231819	0.199219	0.235519	0.195319	0.232219	0.433319	0.202319	0.208919	0.227419	0.204319	0.321919	0.236919	0.212219	0.216419	0.207519	0.216319	0.189019	0.204919	0.232319	0.228119	0.231319	0.308519	0.192019	0.219019	0.219419	0.280119	0.204219	0.224419	0.206519	0.215119	0.195919	0.174219	0.205519
1.16667	glucose	3	0.203206	0.347606	0.213406	0.266806	0.231706	0.250906	0.201206	0.228906	0.212006	0.207506	0.197006	0.187406	0.211306	0.245106	0.230806	0.198706	0.231206	0.193406	0.234206	0.464406	0.202206	0.209906	0.226506	0.202606	0.321506	0.232906	0.207606	0.215606	0.205206	0.214506	0.188706	0.201706	0.231906	0.226906	0.228406	0.307906	0.194106	0.218806	0.216806	0.281406	0.200106	0.221406	0.219506	0.215106	0.193706	0.174706	0.204506
1.33332	glucose	3	0.203292	0.350992	0.213192	0.261292	0.236992	0.247792	0.201692	0.227892	0.211692	0.208392	0.197092	0.186692	0.212492	0.236492	0.229792	0.198392	0.228392	0.193492	0.230992	0.517092	0.200792	0.214692	0.226592	0.204492	0.321792	0.229592	0.206892	0.216392	0.205092	0.213792	0.188492	0.200692	0.232892	0.224092	0.226892	0.307792	0.194492	0.219492	0.216692	0.282292	0.201092	0.224392	0.213692	0.218392	0.192992	0.173792	0.205292
1.50002	glucose	3	0.203779	0.349679	0.213979	0.259079	0.235479	0.244979	0.201479	0.226979	0.212979	0.207779	0.194379	0.189779	0.212079	0.232479	0.229979	0.198779	0.227479	0.193379	0.230279	0.481679	0.201879	0.208679	0.226779	0.204079	0.320779	0.230579	0.203979	0.217279	0.204479	0.213879	0.188179	0.198479	0.235279	0.221679	0.228179	0.309279	0.192379	0.218179	0.217679	0.272679	0.202779	0.223279	0.219079	0.214479	0.192979	0.179479	0.202679
1.66665	glucose	3	0.205465	0.351365	0.214065	0.254565	0.230965	0.241565	0.202465	0.226565	0.216965	0.207565	0.192465	0.185865	0.212465	0.230765	0.230165	0.198565	0.227765	0.193265	0.230765	0.573165	0.201065	0.212865	0.226965	0.204965	0.321665	0.230465	0.205065	0.217765	0.205565	0.214965	0.189365	0.199665	0.234965	0.222565	0.228365	0.305865	0.192565	0.216665	0.218165	0.278965	0.202265	0.224965	0.233865	0.213465	0.192465	0.178665	0.204265
1.83332	glucose	3	0.201952	0.351552	0.215052	0.252452	0.239552	0.238952	0.201152	0.226652	0.213852	0.205552	0.194152	0.185052	0.210852	0.235552	0.228652	0.197952	0.222452	0.192452	0.229952	0.617252	0.200552	0.217352	0.227052	0.203952	0.321252	0.231452	0.202452	0.216152	0.204352	0.211752	0.188352	0.197552	0.233052	0.220752	0.227552	0.303352	0.192152	0.214752	0.217652	0.274152	0.199352	0.222852	0.220752	0.215152	0.191752	0.177752	0.200352
2	glucose	3	0.202138	0.353438	0.214638	0.250438	0.235638	0.249238	0.201938	0.229138	0.213338	0.206738	0.191338	0.185138	0.211138	0.233138	0.229938	0.198538	0.221438	0.192238	0.229038	0.601338	0.200238	0.214838	0.228138	0.204438	0.322338	0.231038	0.201738	0.217438	0.204538	0.216238	0.188038	0.197038	0.234638	0.221138	0.226138	0.308638	0.193338	0.216238	0.216338	0.259838	0.201838	0.223938	0.214038	0.217238	0.190438	0.176738	0.203938
2.16665	glucose	3	0.202525	0.355825	0.212525	0.244525	0.233125	0.240925	0.201325	0.228925	0.212825	0.204625	0.189425	0.185525	0.209225	0.228625	0.231125	0.197625	0.218225	0.191625	0.228225	0.522425	0.197825	0.210725	0.229825	0.203925	0.319925	0.230925	0.202925	0.216425	0.202125	0.214125	0.188225	0.195925	0.230125	0.218625	0.226025	0.300625	0.193625	0.215425	0.218025	0.272025	0.197925	0.220325	0.210525	0.219825	0.187625	0.173425	0.205025
2.33333	glucose	3	0.203411	0.361411	0.212711	0.243911	0.230411	0.236411	0.201911	0.228611	0.213811	0.202911	0.192411	0.186711	0.212311	0.234711	0.229911	0.196711	0.218211	0.191711	0.230511	0.467411	0.199311	0.214411	0.227711	0.206811	0.322211	0.229411	0.201511	0.217411	0.204311	0.214211	0.189011	0.197911	0.230511	0.219411	0.234311	0.302211	0.192611	0.214411	0.220011	0.274411	0.200211	0.222211	0.212811	0.216511	0.188811	0.171511	0.204111
2.49998	glucose	3	0.203498	0.352098	0.213198	0.242298	0.232298	0.232898	0.201998	0.229698	0.212898	0.201998	0.189898	0.184498	0.210498	0.230298	0.229898	0.197198	0.219398	0.191598	0.230198	0.424598	0.199398	0.214598	0.225998	0.208098	0.320098	0.235798	0.200098	0.216498	0.206298	0.214398	0.189198	0.197298	0.231998	0.217598	0.237998	0.298598	0.193098	0.214998	0.217798	0.264998	0.202798	0.220898	0.215498	0.209998	0.188598	0.172098	0.205098
2.66668	glucose	3	0.204184	0.346084	0.212784	0.241584	0.227884	0.232084	0.200984	0.228884	0.211484	0.202984	0.191184	0.186484	0.209384	0.232584	0.230484	0.198084	0.219784	0.190684	0.231184	0.431384	0.199384	0.210184	0.225184	0.207584	0.321384	0.235484	0.198484	0.215984	0.207184	0.216084	0.188784	0.196984	0.232184	0.218484	0.232584	0.298084	0.191384	0.214084	0.217984	0.258084	0.200684	0.222384	0.222584	0.213884	0.187284	0.171784	0.205184
2.83332	glucose	3	0.203371	0.345771	0.212571	0.239371	0.225071	0.231871	0.201771	0.228371	0.209871	0.201571	0.191071	0.187271	0.209671	0.226671	0.230271	0.197271	0.217571	0.190871	0.230571	0.423371	0.197971	0.206571	0.224771	0.206471	0.321771	0.236871	0.200971	0.215671	0.205871	0.215971	0.189671	0.197471	0.230771	0.217671	0.228971	0.296771	0.191971	0.215371	0.219871	0.262071	0.202371	0.222871	0.215871	0.215071	0.185271	0.171071	0.203471
2.99998	glucose	3	0.203457	0.342457	0.212957	0.239157	0.223357	0.229757	0.202857	0.229657	0.210557	0.201957	0.192557	0.187057	0.211857	0.225357	0.230957	0.199857	0.217857	0.190657	0.232157	0.432957	0.199057	0.204557	0.225657	0.207857	0.324157	0.234457	0.203157	0.215757	0.206157	0.216757	0.191457	0.198457	0.231657	0.219657	0.228357	0.297857	0.194257	0.216357	0.219057	0.272357	0.201157	0.222057	0.215157	0.211657	0.189357	0.172257	0.203957
3.16667	glucose	3	0.204444	0.343744	0.213644	0.238744	0.231844	0.228444	0.202844	0.230744	0.209144	0.201244	0.192244	0.189044	0.211644	0.224344	0.230644	0.200744	0.219444	0.190344	0.232244	0.375244	0.199344	0.203944	0.227744	0.207844	0.325144	0.235244	0.202744	0.217244	0.203644	0.220644	0.192244	0.198844	0.228944	0.221144	0.229144	0.297144	0.196044	0.216644	0.219744	0.272944	0.201744	0.224244	0.210044	0.214944	0.186644	0.172444	0.202944
3.33332	glucose	3	0.20443	0.34273	0.21333	0.23743	0.22603	0.22723	0.20323	0.22893	0.20863	0.20093	0.19033	0.18703	0.21043	0.22333	0.23053	0.20043	0.22153	0.18993	0.23323	0.33743	0.20023	0.20303	0.22703	0.20683	0.32093	0.24493	0.20163	0.21503	0.20543	0.21993	0.19093	0.19793	0.23013	0.22093	0.22663	0.29323	0.19623	0.21753	0.21983	0.27083	0.19863	0.22453	0.20923	0.21263	0.18753	0.17203	0.20173
3.5	glucose	3	0.204717	0.345117	0.214317	0.234317	0.223817	0.228217	0.203817	0.230517	0.209717	0.201417	0.190817	0.188517	0.209017	0.222417	0.231917	0.199417	0.222817	0.190017	0.231717	0.399717	0.200417	0.204017	0.226317	0.205617	0.322417	0.246517	0.200717	0.215617	0.203517	0.219517	0.190617	0.199717	0.229817	0.221417	0.229117	0.292617	0.195517	0.217717	0.219517	0.264917	0.197217	0.226617	0.206617	0.217017	0.186817	0.170817	0.203117
3.66665	glucose	3	0.205303	0.348403	0.215903	0.233003	0.226203	0.228303	0.204503	0.230403	0.209003	0.201203	0.193703	0.186503	0.211303	0.223003	0.235303	0.200603	0.223603	0.191103	0.236203	0.366303	0.201003	0.204603	0.227003	0.207103	0.323503	0.245303	0.203103	0.217403	0.203303	0.221903	0.191503	0.200703	0.231903	0.221803	0.233103	0.293003	0.196403	0.218103	0.221303	0.255903	0.199803	0.226603	0.207803	0.216103	0.186803	0.172603	0.200803
3.83335	glucose	3	0.20569	0.34909	0.21389	0.23099	0.22339	0.22719	0.20329	0.23089	0.21099	0.20219	0.19569	0.18789	0.21109	0.22289	0.23449	0.20199	0.22239	0.19159	0.23379	0.34909	0.20259	0.21499	0.22529	0.20659	0.32369	0.24319	0.20279	0.21629	0.20139	0.22139	0.19139	0.19989	0.22909	0.22179	0.23589	0.29419	0.19749	0.21729	0.21919	0.26429	0.19919	0.22539	0.22389	0.21839	0.18679	0.17249	0.20559
3.99998	glucose	3	0.203076	0.347176	0.213376	0.229776	0.220076	0.222176	0.202676	0.230176	0.207676	0.200276	0.191776	0.185576	0.207676	0.219476	0.232076	0.198976	0.215976	0.188976	0.231376	0.331376	0.200176	0.205676	0.222076	0.205776	0.325676	0.235476	0.201376	0.213976	0.200676	0.218676	0.188676	0.197176	0.226776	0.219176	0.229876	0.288276	0.194476	0.214976	0.220076	0.255576	0.197476	0.222976	0.213376	0.210676	0.183376	0.171376	0.204076
4.16665	glucose	3	0.203563	0.356163	0.212463	0.226263	0.216663	0.223763	0.201263	0.229063	0.204663	0.200263	0.192563	0.186363	0.209763	0.219763	0.230363	0.198163	0.214063	0.189663	0.233663	0.316663	0.198963	0.203263	0.221163	0.205163	0.320363	0.236163	0.204963	0.213963	0.201263	0.216063	0.189963	0.196463	0.226563	0.221263	0.228963	0.285863	0.192963	0.215763	0.220063	0.256463	0.198363	0.224463	0.211063	0.220663	0.182663	0.170763	0.205263
4.33333	glucose	3	0.201549	0.351349	0.212149	0.226949	0.214449	0.223549	0.201749	0.227849	0.204649	0.200049	0.193549	0.184349	0.206949	0.229649	0.228749	0.198849	0.212649	0.191149	0.232049	0.313649	0.197149	0.200449	0.220849	0.204249	0.319149	0.236849	0.204649	0.214949	0.200549	0.217249	0.189249	0.194949	0.233849	0.220449	0.227649	0.286049	0.194349	0.214149	0.220849	0.254849	0.199649	0.223549	0.208349	0.212349	0.182749	0.173449	0.203949
4.49998	glucose	3	0.202236	0.351236	0.213836	0.224936	0.213936	0.226036	0.202036	0.229336	0.203936	0.199536	0.194336	0.186536	0.208336	0.224736	0.228336	0.199636	0.213836	0.192336	0.231536	0.303236	0.197036	0.205236	0.222136	0.203836	0.317736	0.234936	0.202436	0.213336	0.199936	0.216336	0.189636	0.195836	0.229936	0.224636	0.227636	0.285836	0.193736	0.215036	0.221136	0.262736	0.199136	0.224536	0.207936	0.212636	0.181936	0.171036	0.205536
4.66667	glucose	3	0.201222	0.353722	0.213222	0.223622	0.211722	0.222522	0.200022	0.228122	0.202322	0.200422	0.191222	0.184422	0.206722	0.220922	0.229322	0.199622	0.212222	0.190622	0.232222	0.287922	0.195522	0.200522	0.220922	0.202822	0.316722	0.236022	0.201422	0.213922	0.199322	0.225322	0.189622	0.195722	0.230322	0.223222	0.226422	0.285222	0.194222	0.214722	0.219722	0.259022	0.194622	0.223722	0.207022	0.213122	0.180522	0.172622	0.205222
4.83332	glucose	3	0.202809	0.356109	0.212409	0.224009	0.210509	0.221009	0.199909	0.230009	0.201309	0.199909	0.191209	0.185809	0.207609	0.219609	0.229409	0.199509	0.213509	0.190209	0.233509	0.277309	0.197309	0.202509	0.221609	0.202809	0.316209	0.242809	0.199709	0.213609	0.200509	0.223009	0.189209	0.194009	0.228509	0.233809	0.225909	0.282109	0.194409	0.214909	0.220909	0.256709	0.198109	0.223009	0.206609	0.212509	0.183509	0.174709	0.206909
5.00002	glucose	3	0.201596	0.353096	0.210196	0.220696	0.208596	0.219196	0.198996	0.228496	0.198696	0.198096	0.191096	0.183096	0.206196	0.216996	0.225796	0.197896	0.211296	0.188196	0.231796	0.269496	0.195896	0.199496	0.220096	0.201096	0.313396	0.238896	0.197896	0.212396	0.198096	0.223296	0.187396	0.195196	0.224896	0.226796	0.223196	0.278496	0.189096	0.212696	0.217896	0.253696	0.197096	0.220996	0.203496	0.206496	0.180796	0.187296	0.202996
5.16665	glucose	3	0.201282	0.355982	0.210682	0.221582	0.208482	0.218082	0.199682	0.228882	0.199082	0.198982	0.192582	0.182982	0.206582	0.229782	0.227282	0.197682	0.209282	0.189282	0.232382	0.266682	0.197282	0.203182	0.219482	0.202882	0.315582	0.242082	0.200182	0.212982	0.201282	0.223882	0.189282	0.196482	0.226982	0.225582	0.224282	0.279982	0.191882	0.213482	0.219482	0.257882	0.197582	0.224582	0.214882	0.212682	0.182582	0.185882	0.203382
5.33332	glucose	3	0.202869	0.355469	0.210169	0.220869	0.207369	0.216269	0.198969	0.228869	0.198969	0.198169	0.192169	0.185969	0.206369	0.224469	0.228769	0.199569	0.209069	0.188169	0.229769	0.260869	0.196669	0.207969	0.221669	0.203169	0.314269	0.234769	0.199269	0.213769	0.199869	0.222569	0.189469	0.197069	0.226169	0.226069	0.225169	0.276869	0.192669	0.213469	0.221869	0.254669	0.199269	0.221269	0.211169	0.206769	0.183069	0.182569	0.204869
5.5	glucose	3	0.200455	0.348655	0.209955	0.220055	0.208255	0.214655	0.198655	0.227655	0.198655	0.197255	0.192255	0.183955	0.205755	0.220255	0.227455	0.198755	0.208155	0.186955	0.229955	0.252755	0.195255	0.200855	0.219455	0.202555	0.312955	0.236655	0.202155	0.211855	0.201655	0.219855	0.187855	0.197155	0.225455	0.226455	0.224255	0.278255	0.190655	0.213955	0.218555	0.255355	0.200555	0.220155	0.207555	0.203255	0.180555	0.179055	0.205055
5.66665	glucose	3	0.201242	0.345842	0.210242	0.218742	0.207142	0.215542	0.198942	0.227442	0.200042	0.197242	0.192842	0.184542	0.207242	0.219142	0.227242	0.196742	0.210242	0.185642	0.230042	0.250442	0.196842	0.202942	0.219642	0.202642	0.313142	0.234342	0.197742	0.212142	0.200042	0.220142	0.188942	0.200642	0.224442	0.237342	0.224842	0.273542	0.191142	0.212742	0.217842	0.255242	0.200642	0.219242	0.207142	0.200942	0.181342	0.177042	0.204342
5.83333	glucose	3	0.201128	0.340628	0.210028	0.217128	0.205428	0.214028	0.199328	0.227228	0.199228	0.196728	0.193028	0.185328	0.207028	0.218528	0.226028	0.197328	0.208428	0.185628	0.232128	0.246528	0.194028	0.202028	0.219428	0.201628	0.313528	0.231928	0.198428	0.211928	0.200028	0.215828	0.189228	0.196728	0.227628	0.235528	0.224528	0.271928	0.189828	0.211928	0.221528	0.256528	0.202028	0.221028	0.206028	0.205228	0.182628	0.175528	0.206228
5.99998	glucose	3	0.199515	0.338515	0.210915	0.216515	0.205115	0.213115	0.198315	0.226515	0.197415	0.198115	0.189115	0.184315	0.205315	0.217115	0.224715	0.196115	0.206415	0.184015	0.229215	0.242015	0.197215	0.203015	0.220515	0.202515	0.310115	0.233615	0.195115	0.210915	0.200315	0.216215	0.187115	0.197115	0.239515	0.243815	0.222815	0.270215	0.189415	0.211415	0.218015	0.258615	0.201415	0.221415	0.203115	0.209015	0.180515	0.175415	0.203615
6.16668	glucose	3	0.203601	0.349801	0.212301	0.217401	0.206001	0.213501	0.199001	0.229301	0.196801	0.199501	0.189901	0.183601	0.207801	0.217901	0.224301	0.197001	0.205701	0.184701	0.229901	0.244801	0.195101	0.206301	0.220301	0.203101	0.311701	0.236201	0.196701	0.211901	0.209201	0.214201	0.189301	0.196301	0.236801	0.249801	0.223001	0.267701	0.192801	0.211801	0.221601	0.257301	0.203901	0.220501	0.201401	0.204101	0.181501	0.174501	0.206001
6.33332	glucose	3	0.202588	0.350888	0.209088	0.218288	0.206488	0.213888	0.199188	0.230688	0.194788	0.199588	0.190188	0.183988	0.208288	0.215488	0.225388	0.197388	0.203688	0.184488	0.229788	0.253888	0.193688	0.205788	0.226888	0.202588	0.309288	0.234288	0.192688	0.210788	0.207588	0.211388	0.189988	0.195888	0.234288	0.262488	0.228488	0.268188	0.193188	0.211388	0.220388	0.258688	0.200588	0.219088	0.206188	0.212288	0.180988	0.171988	0.203488
6.49998	glucose	3	0.204674	0.348474	0.211774	0.217474	0.206074	0.215574	0.198574	0.231874	0.194374	0.200574	0.190374	0.184674	0.207874	0.216274	0.225474	0.197874	0.204074	0.183774	0.232174	0.250474	0.196574	0.213974	0.226274	0.203974	0.310974	0.238974	0.196674	0.211174	0.214674	0.211674	0.188474	0.196074	0.229874	0.269874	0.225874	0.269074	0.195474	0.213474	0.222174	0.267174	0.199274	0.219874	0.204774	0.204674	0.181374	0.172574	0.201674
6.66667	glucose	3	0.204861	0.354561	0.210561	0.216061	0.206261	0.216661	0.199961	0.231561	0.195461	0.201261	0.191761	0.184161	0.208461	0.216861	0.226861	0.197561	0.207161	0.183761	0.232861	0.245561	0.196261	0.210061	0.225361	0.203161	0.312061	0.237961	0.194961	0.211361	0.211261	0.209261	0.191161	0.197261	0.227761	0.269461	0.225161	0.266961	0.195961	0.212861	0.221961	0.266961	0.202661	0.220861	0.204661	0.203961	0.179961	0.173661	0.198961
6.83332	glucose	3	0.203947	0.354847	0.211847	0.215847	0.204447	0.215947	0.199247	0.231947	0.195447	0.201847	0.189847	0.184447	0.208347	0.216147	0.228947	0.197147	0.206647	0.183347	0.232847	0.241347	0.197747	0.215147	0.225747	0.203047	0.308747	0.239247	0.191447	0.211947	0.207247	0.210047	0.188647	0.197647	0.227547	0.294147	0.226347	0.266147	0.193547	0.213047	0.220847	0.266747	0.200747	0.222147	0.205447	0.209347	0.179847	0.172047	0.200847
7	glucose	3	0.203734	0.355834	0.211234	0.216234	0.204434	0.213934	0.200734	0.235934	0.194734	0.201134	0.191734	0.186534	0.208234	0.214434	0.230334	0.197134	0.215434	0.183134	0.234934	0.238734	0.195634	0.208734	0.226334	0.203534	0.309134	0.239634	0.190334	0.212134	0.205034	0.211034	0.189534	0.197834	0.223934	0.288034	0.227834	0.264034	0.191534	0.212034	0.222834	0.266734	0.202534	0.221634	0.204334	0.203734	0.179934	0.174134	0.197934
7.16665	glucose	3	0.20522	0.34882	0.21212	0.21682	0.20522	0.21622	0.20112	0.23772	0.19632	0.20092	0.19462	0.18592	0.20902	0.21572	0.23192	0.19882	0.21862	0.18362	0.23572	0.23792	0.19792	0.21062	0.22802	0.20332	0.31222	0.24162	0.19012	0.21252	0.20512	0.21502	0.19072	0.19982	0.22212	0.29322	0.22832	0.26472	0.19112	0.21442	0.22242	0.26862	0.20332	0.22332	0.20222	0.20282	0.18072	0.17552	0.19872
7.33335	glucose	3	0.205607	0.348907	0.212807	0.214807	0.204107	0.214307	0.199207	0.238407	0.195307	0.198507	0.191307	0.186607	0.209507	0.214107	0.232807	0.196707	0.212707	0.182907	0.244007	0.233107	0.196907	0.211307	0.226007	0.202207	0.316207	0.241907	0.189307	0.211907	0.202807	0.215507	0.190907	0.198507	0.222007	0.296707	0.227507	0.261907	0.190807	0.213607	0.220207	0.272307	0.199907	0.221507	0.201307	0.204207	0.179407	0.175107	0.197307
7.49998	glucose	3	0.205293	0.340593	0.213593	0.214593	0.203593	0.212193	0.199293	0.241593	0.194793	0.197793	0.192693	0.186393	0.210093	0.214693	0.231593	0.197693	0.209993	0.181993	0.245193	0.230793	0.197393	0.216893	0.226593	0.203093	0.314893	0.239993	0.190293	0.211393	0.201893	0.215793	0.191293	0.198593	0.221193	0.299393	0.227793	0.260193	0.189893	0.213193	0.221593	0.267893	0.201993	0.222493	0.203893	0.207593	0.179693	0.175293	0.198393
7.66665	glucose	3	0.20398	0.33608	0.21398	0.21348	0.20538	0.21308	0.19968	0.24058	0.19518	0.19808	0.19208	0.18288	0.20828	0.21448	0.23308	0.19788	0.20798	0.18218	0.25278	0.23098	0.19668	0.21678	0.22468	0.20298	0.31608	0.23898	0.19088	0.21078	0.20498	0.21158	0.18948	0.19648	0.22138	0.31598	0.22818	0.25778	0.18868	0.21258	0.22118	0.27218	0.20038	0.22198	0.20788	0.20218	0.17948	0.17548	0.19668
7.83333	glucose	3	0.207266	0.337066	0.213766	0.211566	0.209766	0.213666	0.199366	0.241066	0.195366	0.199966	0.192566	0.185066	0.209366	0.214766	0.237066	0.198566	0.206066	0.183566	0.245366	0.227566	0.198366	0.221766	0.224166	0.205166	0.316366	0.238166	0.190366	0.211866	0.207066	0.211866	0.191166	0.195866	0.222266	0.310866	0.228866	0.257766	0.189866	0.212766	0.223666	0.271166	0.198066	0.221566	0.207266	0.202966	0.178866	0.174866	0.197366
7.99998	glucose	3	0.206253	0.341953	0.213453	0.210353	0.209153	0.213353	0.200053	0.245253	0.195053	0.199853	0.193153	0.187953	0.208653	0.213753	0.237453	0.198353	0.207253	0.182553	0.244253	0.225053	0.196253	0.222553	0.224353	0.204853	0.315553	0.241253	0.194253	0.212153	0.205453	0.209953	0.188153	0.195953	0.222153	0.332453	0.227553	0.258453	0.188753	0.213853	0.222553	0.272053	0.198553	0.221153	0.209453	0.200353	0.179453	0.171453	0.196553
8.16667	glucose	3	0.205939	0.342039	0.212039	0.210439	0.205839	0.213339	0.199839	0.241339	0.194639	0.200239	0.189839	0.184039	0.209739	0.212939	0.237139	0.198639	0.206739	0.181939	0.245039	0.224339	0.197539	0.217639	0.223539	0.205439	0.321839	0.244539	0.193039	0.211939	0.202939	0.210939	0.188139	0.196939	0.220339	0.340639	0.227739	0.255739	0.188339	0.214139	0.225339	0.270339	0.200839	0.220639	0.208739	0.198039	0.177939	0.174439	0.198139
8.33332	glucose	3	0.207026	0.339426	0.212626	0.209926	0.203426	0.211726	0.197826	0.241126	0.194926	0.199026	0.191626	0.184326	0.208926	0.212526	0.234226	0.196726	0.202426	0.182126	0.243026	0.229726	0.197326	0.214026	0.223326	0.205426	0.324026	0.244026	0.192626	0.211526	0.200226	0.210026	0.187726	0.195026	0.222526	0.340226	0.231426	0.257326	0.189026	0.212626	0.222626	0.270026	0.197926	0.222526	0.206926	0.197026	0.177926	0.205426	0.202226
8.50002	glucose	3	0.207212	0.339112	0.214912	0.209212	0.203712	0.213412	0.199912	0.241212	0.195312	0.199512	0.192512	0.185512	0.210012	0.212712	0.238112	0.197712	0.203912	0.182112	0.240012	0.229412	0.197012	0.222612	0.223212	0.204212	0.327712	0.238412	0.188812	0.213012	0.201312	0.210912	0.188912	0.195912	0.228212	0.362812	0.231012	0.260512	0.188312	0.212312	0.222112	0.268412	0.202512	0.219812	0.205112	0.196212	0.180212	0.264912	0.201212
8.66665	glucose	3	0.207199	0.349199	0.214699	0.210799	0.212099	0.213599	0.200599	0.242299	0.199499	0.200199	0.194199	0.187299	0.213299	0.214999	0.239399	0.198699	0.203299	0.184499	0.238999	0.229199	0.196799	0.218599	0.225099	0.204799	0.333699	0.239399	0.189099	0.214799	0.200999	0.209999	0.188499	0.196299	0.225599	0.374899	0.231599	0.257699	0.190899	0.212899	0.223499	0.267599	0.201699	0.221899	0.203099	0.203999	0.179299	0.248699	0.203099
8.83332	glucose	3	0.204985	0.344785	0.214385	0.210185	0.220985	0.211985	0.199185	0.241185	0.199685	0.200285	0.191585	0.186185	0.211585	0.214485	0.240585	0.197985	0.201985	0.182885	0.242585	0.227685	0.197385	0.215385	0.223685	0.205685	0.331685	0.241485	0.188985	0.214585	0.199885	0.212385	0.188885	0.196085	0.224085	0.357485	0.230785	0.258085	0.189985	0.211885	0.224485	0.272885	0.202185	0.223085	0.209785	0.200685	0.177885	0.234185	0.201585
9	glucose	3	0.204272	0.345072	0.215372	0.208672	0.211472	0.209972	0.198672	0.240672	0.198572	0.200272	0.191672	0.183972	0.209872	0.213472	0.238372	0.196172	0.203472	0.184372	0.239572	0.224972	0.198872	0.215372	0.223472	0.205472	0.328672	0.239772	0.185472	0.213172	0.199372	0.213372	0.187472	0.195372	0.222272	0.368372	0.228872	0.254172	0.188472	0.212472	0.224072	0.277972	0.201272	0.222072	0.204272	0.196972	0.178472	0.221172	0.198572
9.16665	glucose	3	0.203858	0.342058	0.215258	0.207758	0.207458	0.211458	0.197358	0.243258	0.197358	0.197858	0.191258	0.185458	0.210758	0.212358	0.239658	0.196858	0.203958	0.183458	0.240358	0.225158	0.196258	0.222058	0.222858	0.203258	0.333158	0.241258	0.189258	0.213058	0.197658	0.216558	0.186458	0.194058	0.221458	0.401258	0.228658	0.254158	0.188058	0.211858	0.224358	0.275358	0.198758	0.222758	0.213358	0.195858	0.177758	0.215358	0.197858
9.33333	glucose	3	0.205745	0.343445	0.215745	0.206545	0.207845	0.211445	0.196745	0.242145	0.197745	0.200145	0.190345	0.182145	0.209745	0.212345	0.240245	0.195845	0.205345	0.184445	0.241045	0.227445	0.196145	0.219245	0.223245	0.204545	0.334545	0.241645	0.187945	0.211845	0.207145	0.218445	0.186745	0.195245	0.219845	0.399345	0.232545	0.256045	0.188545	0.210745	0.224345	0.273945	0.202945	0.220445	0.210945	0.196145	0.177845	0.209345	0.198245
9.49998	glucose	3	0.206231	0.339831	0.215731	0.206731	0.212031	0.211231	0.196631	0.238531	0.196831	0.199231	0.191931	0.181531	0.207931	0.211231	0.241831	0.195831	0.204931	0.184531	0.236531	0.227431	0.195831	0.219631	0.223531	0.204131	0.337231	0.236831	0.186231	0.210131	0.212331	0.213031	0.187931	0.196131	0.221231	0.380631	0.227431	0.252131	0.189031	0.210731	0.222531	0.280331	0.199631	0.221531	0.206031	0.193731	0.177131	0.204631	0.196531
9.66668	glucose	3	0.208618	0.337518	0.215218	0.207118	0.213218	0.212918	0.196918	0.238918	0.196118	0.202118	0.193818	0.181918	0.209618	0.212718	0.241218	0.196318	0.205218	0.185618	0.236818	0.223818	0.196618	0.221818	0.223518	0.205618	0.334218	0.237218	0.188418	0.209818	0.220618	0.213818	0.189518	0.196318	0.222918	0.448718	0.227618	0.254418	0.188218	0.214218	0.222518	0.286918	0.200818	0.221218	0.205318	0.202318	0.177118	0.202318	0.199318
9.83332	glucose	3	0.203305	0.331305	0.212905	0.205705	0.211405	0.210205	0.196505	0.242105	0.195605	0.199805	0.192205	0.184705	0.208505	0.211405	0.252205	0.195805	0.210205	0.184005	0.241605	0.218605	0.195205	0.218605	0.223805	0.205405	0.330805	0.235805	0.187405	0.208305	0.216005	0.215905	0.189405	0.195205	0.222105	0.489905	0.226805	0.251405	0.186005	0.210905	0.224605	0.279205	0.202005	0.223105	0.201705	0.195705	0.176505	0.198105	0.199105
9.99998	glucose	3	0.211091	0.341791	0.216591	0.207491	0.224091	0.211291	0.199091	0.257891	0.197891	0.202291	0.194291	0.184291	0.209991	0.213991	0.280191	0.197591	0.222491	0.186591	0.266991	0.219391	0.197891	0.220491	0.227291	0.206991	0.334091	0.242891	0.189291	0.210091	0.215691	0.215891	0.190891	0.197491	0.227291	0.523291	0.234591	0.254891	0.191091	0.213291	0.225891	0.278291	0.200191	0.228691	0.202891	0.199391	0.177591	0.199491	0.201591
10.1667	glucose	3	0.208778	0.343778	0.215578	0.207578	0.230278	0.210178	0.200978	0.255478	0.198278	0.202578	0.194078	0.186378	0.210178	0.213478	0.280478	0.196878	0.220478	0.185578	0.263778	0.218678	0.198378	0.215178	0.226778	0.207178	0.332878	0.252378	0.187178	0.210978	0.232678	0.217078	0.191078	0.196478	0.225278	0.563178	0.233378	0.254578	0.189978	0.213578	0.222878	0.276578	0.198978	0.224078	0.202878	0.195878	0.180478	0.198678	0.200178
10.3333	glucose	3	0.211164	0.343964	0.219764	0.208164	0.230464	0.213464	0.202764	0.260164	0.201964	0.204664	0.197564	0.186464	0.211364	0.215264	0.274764	0.198864	0.218964	0.187864	0.264164	0.218864	0.199064	0.212964	0.229464	0.207364	0.335764	0.247564	0.192064	0.211364	0.267464	0.224464	0.192164	0.199264	0.226964	0.548964	0.234064	0.254464	0.189164	0.215564	0.226664	0.278164	0.198064	0.228264	0.208264	0.198164	0.180064	0.200764	0.205064
10.5	glucose	3	0.213951	0.341851	0.219851	0.209551	0.240951	0.214251	0.202851	0.258851	0.203351	0.206551	0.198651	0.188051	0.213051	0.215951	0.274151	0.198851	0.216751	0.188751	0.269551	0.218851	0.200151	0.214551	0.229051	0.206951	0.330651	0.256751	0.190051	0.212851	0.254751	0.225051	0.192651	0.199451	0.226851	0.523851	0.232751	0.249951	0.191251	0.216951	0.225751	0.274751	0.195151	0.228051	0.206551	0.195951	0.178751	0.201051	0.209851
10.6667	glucose	3	0.216637	0.338137	0.220637	0.210337	0.245837	0.215237	0.204637	0.258737	0.204337	0.208437	0.202137	0.187937	0.214837	0.216437	0.268137	0.199237	0.216137	0.189737	0.260137	0.218437	0.200037	0.222237	0.229637	0.207037	0.331537	0.259537	0.195837	0.212637	0.267637	0.225837	0.193237	0.201337	0.225737	0.502137	0.236237	0.252937	0.192937	0.217437	0.227537	0.276737	0.196737	0.228437	0.216337	0.197437	0.178937	0.201337	0.210437
10.8333	glucose	3	0.218224	0.334824	0.220824	0.209424	0.262124	0.214824	0.205224	0.249524	0.202924	0.208424	0.202524	0.187524	0.214924	0.217724	0.258324	0.200724	0.213324	0.190024	0.264524	0.221824	0.201324	0.222024	0.230324	0.206124	0.332924	0.265724	0.195724	0.213824	0.279424	0.227224	0.195124	0.199024	0.227424	0.490324	0.237424	0.249324	0.194724	0.217624	0.226124	0.278724	0.199424	0.229024	0.213224	0.197324	0.181824	0.202724	0.214724
11	glucose	3	0.20831	0.33641	0.22031	0.20821	0.25661	0.21251	0.20181	0.24611	0.20091	0.20701	0.20071	0.18841	0.21381	0.21521	0.25841	0.19931	0.20851	0.18951	0.25521	0.21571	0.20061	0.21351	0.22821	0.20551	0.32591	0.26441	0.19361	0.21221	0.29381	0.22401	0.19321	0.19811	0.22321	0.47741	0.23371	0.25011	0.19271	0.21551	0.22651	0.27881	0.19541	0.22741	0.20801	0.19501	0.18201	0.20271	0.21061
11.1667	glucose	3	0.209297	0.339297	0.221297	0.208297	0.266097	0.213997	0.204097	0.243497	0.202197	0.208497	0.198897	0.188197	0.214397	0.216797	0.253797	0.198197	0.205797	0.189297	0.251097	0.215897	0.198597	0.217897	0.228197	0.208297	0.326497	0.264297	0.193797	0.212897	0.288497	0.228297	0.194197	0.197097	0.225997	0.465197	0.231997	0.252397	0.191397	0.216297	0.225697	0.276797	0.195297	0.227497	0.206797	0.193897	0.180297	0.200697	0.208297
11.3333	glucose	3	0.208183	0.334083	0.220883	0.206783	0.275983	0.211283	0.202783	0.247583	0.205683	0.206383	0.199583	0.185283	0.214083	0.215083	0.254383	0.198883	0.205083	0.189883	0.255083	0.217883	0.199183	0.215183	0.228383	0.207683	0.325283	0.253483	0.197683	0.211583	0.317283	0.227983	0.193983	0.195883	0.230283	0.452783	0.241583	0.253883	0.189983	0.216083	0.224783	0.273883	0.196783	0.224583	0.204783	0.193683	0.181083	0.202083	0.205483
11.5	glucose	3	0.20957	0.33277	0.22047	0.20577	0.26927	0.21187	0.20307	0.24097	0.20247	0.20497	0.20137	0.19067	0.21347	0.21577	0.25307	0.19877	0.20607	0.19017	0.25857	0.22987	0.19737	0.21287	0.22787	0.20617	0.31747	0.25427	0.19497	0.21247	0.31117	0.22887	0.19607	0.19527	0.22757	0.44837	0.23637	0.25237	0.19107	0.21477	0.22577	0.26717	0.19517	0.22587	0.20517	0.19207	0.17967	0.20197	0.20837
11.6667	glucose	3	0.212756	0.342056	0.219556	0.205856	0.273456	0.211956	0.201656	0.234956	0.199356	0.203656	0.198956	0.186956	0.211356	0.215156	0.247456	0.196256	0.202956	0.189456	0.251856	0.226956	0.196256	0.210256	0.231456	0.205456	0.315256	0.253356	0.196656	0.212256	0.314456	0.228556	0.194356	0.195856	0.223356	0.424056	0.237256	0.249656	0.188256	0.214056	0.225756	0.269356	0.194556	0.223056	0.204056	0.190256	0.179456	0.202956	0.207456
11.8333	glucose	3	0.211243	0.350443	0.218343	0.206243	0.273143	0.213043	0.202543	0.233243	0.196443	0.203743	0.197143	0.184643	0.211943	0.214643	0.246543	0.197743	0.201843	0.189743	0.246443	0.222943	0.197443	0.207343	0.237543	0.203943	0.315843	0.252443	0.195843	0.212843	0.315143	0.229543	0.195043	0.196343	0.224343	0.413643	0.241643	0.250643	0.188043	0.212843	0.225543	0.280143	0.194843	0.224243	0.205743	0.190143	0.178443	0.257743	0.208743
12	glucose	3	0.207829	0.340129	0.216529	0.204629	0.268429	0.210629	0.200229	0.232729	0.193929	0.202329	0.194429	0.184429	0.211229	0.213529	0.242529	0.196629	0.200929	0.188629	0.244629	0.217329	0.196629	0.202129	0.236529	0.203529	0.313329	0.245929	0.196429	0.210329	0.331529	0.225529	0.193129	0.193629	0.223129	0.399029	0.242729	0.245329	0.185229	0.211329	0.225529	0.276329	0.191029	0.220829	0.202029	0.189229	0.177229	0.246029	0.206029
12.1667	glucose	3	0.206916	0.346916	0.216016	0.203616	0.270216	0.208216	0.200516	0.228816	0.192916	0.201616	0.193416	0.181616	0.210216	0.212316	0.240916	0.195616	0.198616	0.188016	0.246916	0.216216	0.194616	0.204416	0.241616	0.204616	0.312916	0.241916	0.195016	0.212316	0.444116	0.227116	0.192716	0.195216	0.224416	0.381616	0.247116	0.245116	0.186216	0.211116	0.223916	0.275016	0.189816	0.219116	0.202016	0.187016	0.176816	0.239216	0.201416
12.3333	glucose	3	0.208302	0.343902	0.214802	0.202302	0.274402	0.207402	0.199902	0.227602	0.193602	0.202102	0.197902	0.182902	0.210002	0.211802	0.240802	0.194902	0.198102	0.186502	0.242302	0.215202	0.194602	0.203202	0.235702	0.202202	0.309802	0.239202	0.194202	0.211402	0.372802	0.222702	0.192902	0.193302	0.222202	0.376202	0.239002	0.247402	0.184902	0.209502	0.224202	0.274702	0.190402	0.218902	0.202102	0.186502	0.178402	0.233602	0.200302
12.5	glucose	3	0.203389	0.344689	0.214789	0.203789	0.263489	0.207089	0.200189	0.230689	0.193189	0.200989	0.196389	0.182989	0.207489	0.213389	0.240189	0.193989	0.197389	0.186889	0.242589	0.211889	0.195389	0.204689	0.231789	0.201789	0.306889	0.235189	0.191789	0.211189	0.391489	0.220289	0.194189	0.195089	0.224889	0.372989	0.234689	0.246989	0.185689	0.209589	0.224789	0.271889	0.190189	0.219089	0.203089	0.191989	0.177289	0.226489	0.201989
12.6667	glucose	3	0.203375	0.349075	0.216375	0.202475	0.282575	0.206375	0.199675	0.227175	0.192575	0.200675	0.197275	0.182075	0.210575	0.213575	0.239675	0.194875	0.196375	0.186375	0.243075	0.239975	0.195475	0.199275	0.232375	0.202475	0.311175	0.239075	0.192775	0.211875	0.394475	0.217975	0.194075	0.193475	0.225575	0.358575	0.232775	0.245375	0.187175	0.210575	0.226575	0.272075	0.190175	0.221375	0.205175	0.190075	0.177175	0.221575	0.197875
12.8333	glucose	3	0.203762	0.339962	0.215362	0.202562	0.281962	0.204962	0.198462	0.229562	0.191862	0.197762	0.194662	0.179562	0.208162	0.211862	0.236062	0.192762	0.194362	0.185262	0.242762	0.247562	0.193662	0.201762	0.229662	0.201462	0.310862	0.234962	0.190762	0.209362	0.366562	0.218962	0.193162	0.191562	0.219562	0.352362	0.233962	0.247562	0.185562	0.208362	0.224862	0.274262	0.187562	0.219462	0.209362	0.187162	0.177362	0.217462	0.198762
13	glucose	3	0.201348	0.332148	0.215048	0.200548	0.281448	0.201448	0.197348	0.228748	0.190148	0.195948	0.192148	0.176648	0.206748	0.209048	0.233148	0.190848	0.193648	0.182748	0.245148	0.235148	0.192248	0.202448	0.226948	0.199448	0.310748	0.237048	0.187948	0.206848	0.370248	0.216148	0.191848	0.190648	0.217148	0.342748	0.230548	0.243748	0.184048	0.205448	0.224548	0.277248	0.185948	0.219348	0.208248	0.185948	0.177248	0.214748	0.196048
13.1667	glucose	3	0.202135	0.328935	0.216135	0.200835	0.282835	0.202935	0.197035	0.230635	0.187435	0.197435	0.195935	0.178835	0.206735	0.216635	0.236235	0.190635	0.192835	0.183735	0.249535	0.236735	0.191535	0.198635	0.225935	0.199635	0.310435	0.233535	0.186735	0.207235	0.356335	0.216935	0.190235	0.190735	0.217735	0.326335	0.231235	0.240835	0.184935	0.206535	0.225735	0.267535	0.186135	0.219435	0.204535	0.196535	0.178235	0.207335	0.195235
13.3333	glucose	3	0.204521	0.330021	0.216621	0.199821	0.286021	0.201921	0.196821	0.225921	0.186321	0.196021	0.194021	0.176921	0.204621	0.214221	0.232921	0.190621	0.192421	0.183921	0.246321	0.228721	0.192021	0.198121	0.225021	0.200321	0.306821	0.234821	0.187721	0.207621	0.362721	0.213221	0.189321	0.191921	0.215621	0.328521	0.233321	0.243221	0.185021	0.206721	0.225521	0.284821	0.188121	0.216721	0.207821	0.193721	0.179621	0.203121	0.195921
13.5	glucose	3	0.202108	0.337108	0.217908	0.202208	0.295108	0.205508	0.198608	0.228008	0.187508	0.200108	0.195108	0.180508	0.207508	0.216708	0.237808	0.191808	0.194708	0.185208	0.247808	0.227208	0.192808	0.201408	0.226608	0.203608	0.311508	0.235008	0.190908	0.208508	0.378008	0.216208	0.191608	0.193708	0.218708	0.310908	0.239508	0.246208	0.186408	0.209208	0.226008	0.289208	0.191708	0.220508	0.204608	0.193308	0.179708	0.198008	0.201408
13.6667	glucose	3	0.201794	0.336294	0.218294	0.202194	0.299594	0.205694	0.197394	0.222994	0.186494	0.199394	0.195294	0.181094	0.207594	0.226894	0.235094	0.191194	0.194594	0.185294	0.247294	0.220394	0.192294	0.201894	0.225094	0.203394	0.310494	0.229194	0.190494	0.208994	0.396894	0.212294	0.191894	0.192294	0.215894	0.297194	0.240094	0.246894	0.186394	0.208894	0.228394	0.280994	0.190094	0.216394	0.203994	0.189794	0.178494	0.192894	0.205594
13.8333	glucose	3	0.202281	0.338881	0.217881	0.200081	0.309381	0.204981	0.198681	0.222381	0.186181	0.199981	0.193681	0.185681	0.204681	0.220181	0.230081	0.189981	0.193081	0.184481	0.249081	0.215881	0.192581	0.203881	0.223581	0.201681	0.309481	0.227181	0.191581	0.210481	0.419481	0.214681	0.190381	0.191081	0.212881	0.281281	0.240081	0.246181	0.188281	0.214281	0.226781	0.281681	0.183581	0.215281	0.205181	0.200081	0.176981	0.191581	0.206281
14	glucose	3	0.200967	0.347067	0.218467	0.198967	0.319067	0.204167	0.198367	0.220667	0.186467	0.199867	0.194167	0.182867	0.205767	0.216967	0.229167	0.189867	0.190367	0.182667	0.247767	0.216067	0.191067	0.199267	0.225967	0.200467	0.310067	0.228967	0.192767	0.207367	0.415367	0.215067	0.191667	0.191467	0.211767	0.275367	0.238567	0.242467	0.187367	0.212167	0.227567	0.280467	0.186567	0.215867	0.202567	0.196367	0.176367	0.185767	0.205867
14.1667	glucose	3	0.198354	0.342054	0.220254	0.200054	0.333054	0.205254	0.199154	0.222054	0.187354	0.199354	0.193754	0.181054	0.207454	0.216254	0.228154	0.190754	0.190154	0.183554	0.246054	0.234654	0.193454	0.201654	0.223954	0.201954	0.312254	0.229654	0.190754	0.208254	0.399754	0.214654	0.192654	0.191454	0.211754	0.270254	0.235254	0.244154	0.185954	0.210954	0.230654	0.283254	0.185454	0.217054	0.201254	0.201554	0.175154	0.187254	0.202554
14.3333	glucose	3	0.19774	0.34284	0.21964	0.19944	0.35614	0.20334	0.19724	0.22194	0.18774	0.19954	0.19354	0.18064	0.20484	0.21524	0.22884	0.18924	0.18844	0.18274	0.24974	0.22574	0.19264	0.20254	0.22234	0.20184	0.31134	0.22754	0.19064	0.20794	0.40774	0.21234	0.19164	0.18934	0.21414	0.26244	0.23864	0.24084	0.18554	0.20784	0.22704	0.28514	0.18554	0.21594	0.19934	0.20124	0.17404	0.18304	0.20194
14.5	glucose	3	0.200627	0.353627	0.220327	0.197927	0.388327	0.204627	0.198827	0.220127	0.186027	0.200627	0.192727	0.181027	0.204127	0.213127	0.227127	0.188627	0.187527	0.183927	0.243127	0.224727	0.191727	0.201727	0.221727	0.201027	0.309227	0.227127	0.194827	0.206627	0.398327	0.212427	0.191627	0.190927	0.217727	0.265227	0.237227	0.242527	0.185327	0.207027	0.227827	0.286127	0.188227	0.215027	0.200027	0.201327	0.173427	0.183827	0.202127
14.6667	glucose	3	0.200714	0.349614	0.219614	0.198014	0.396614	0.204414	0.198014	0.221414	0.185314	0.198214	0.193414	0.181014	0.204214	0.221314	0.226314	0.187514	0.188914	0.183314	0.246414	0.230014	0.191514	0.203514	0.220614	0.201914	0.309714	0.225014	0.191314	0.206214	0.368814	0.212514	0.190414	0.191514	0.214714	0.262814	0.237514	0.241914	0.184514	0.206814	0.227714	0.282814	0.184314	0.215814	0.199114	0.195514	0.172714	0.182814	0.204914
14.8333	glucose	3	0.2024	0.3445	0.221	0.1963	0.4173	0.2023	0.1974	0.2224	0.1844	0.1972	0.1951	0.1798	0.2035	0.2158	0.2265	0.1874	0.1903	0.1825	0.2389	0.2208	0.1916	0.2045	0.222	0.1995	0.3093	0.2241	0.1933	0.206	0.3657	0.2093	0.1919	0.1933	0.2151	0.2557	0.2325	0.2392	0.1847	0.2063	0.2298	0.2817	0.1823	0.2152	0.1988	0.1963	0.1711	0.1856	0.2
15	glucose	3	0.205087	0.343387	0.220987	0.198787	0.407687	0.204387	0.199787	0.221287	0.186187	0.197987	0.197487	0.180987	0.203087	0.214787	0.227887	0.188887	0.191487	0.184087	0.242787	0.262687	0.193387	0.206887	0.221387	0.201187	0.310587	0.225587	0.193787	0.205987	0.391887	0.212587	0.192587	0.195287	0.215587	0.252187	0.232087	0.242387	0.185187	0.208087	0.228587	0.304587	0.185887	0.217787	0.199687	0.209687	0.173287	0.185387	0.201287
15.1667	glucose	3	0.202673	0.344873	0.221373	0.200273	0.427973	0.203173	0.200573	0.223573	0.186573	0.197473	0.195973	0.180173	0.202473	0.215173	0.228573	0.189273	0.192973	0.182773	0.241573	0.251573	0.193773	0.204673	0.225373	0.201373	0.310573	0.226873	0.192873	0.206473	0.375373	0.211873	0.191573	0.195573	0.217273	0.247073	0.230273	0.243673	0.184673	0.208773	0.229473	0.289173	0.185073	0.216173	0.200073	0.204073	0.175173	0.181973	0.200573
15.3333	glucose	3	0.20346	0.34326	0.22066	0.20006	0.41816	0.20426	0.20006	0.23286	0.18726	0.19776	0.19806	0.18056	0.20176	0.21406	0.22846	0.19026	0.19406	0.18486	0.24286	0.24076	0.19386	0.20616	0.22696	0.20186	0.31216	0.23026	0.21186	0.20736	0.37906	0.21176	0.19246	0.19366	0.21906	0.27516	0.23296	0.24346	0.18416	0.21596	0.23006	0.28096	0.18816	0.21946	0.20756	0.19746	0.17376	0.18176	0.19936
15.5	glucose	3	0.198546	0.340446	0.218646	0.197846	0.378946	0.204146	0.198046	0.233346	0.185346	0.195346	0.195646	0.179246	0.200146	0.212346	0.229446	0.187846	0.190446	0.182546	0.241446	0.233446	0.191746	0.205246	0.223446	0.198946	0.308546	0.227346	0.209446	0.204546	0.367246	0.208346	0.190646	0.191046	0.217746	0.291746	0.230146	0.240946	0.182646	0.207946	0.228246	0.271446	0.184646	0.215546	0.199946	0.192446	0.170946	0.176946	0.198446
15.6667	glucose	3	0.204533	0.350533	0.222133	0.200833	0.362633	0.203333	0.199433	0.239933	0.185733	0.197433	0.195833	0.181733	0.202733	0.213833	0.230633	0.189533	0.191433	0.184633	0.238033	0.233933	0.193233	0.207733	0.223633	0.201033	0.313633	0.228033	0.206833	0.207333	0.356633	0.213733	0.192333	0.193933	0.219633	0.304933	0.235733	0.238333	0.181133	0.212233	0.230733	0.270333	0.188533	0.219633	0.203233	0.208633	0.172533	0.179533	0.201933
15.8333	glucose	3	0.202319	0.339319	0.222319	0.199019	0.335419	0.202719	0.196919	0.256919	0.186519	0.195919	0.192219	0.180519	0.201719	0.213019	0.229819	0.188119	0.189219	0.183919	0.233219	0.233019	0.192619	0.206719	0.222619	0.199419	0.312119	0.226619	0.200419	0.205419	0.354219	0.209519	0.192519	0.190319	0.216219	0.308819	0.233519	0.235219	0.180119	0.208819	0.227819	0.264819	0.185119	0.218819	0.210019	0.201619	0.171619	0.178719	0.199019
16	glucose	3	0.203606	0.345306	0.217706	0.198806	0.321006	0.203206	0.198306	0.257106	0.184406	0.194406	0.192006	0.177006	0.201406	0.211906	0.226906	0.187306	0.186206	0.182706	0.229006	0.229306	0.194206	0.203206	0.221606	0.198706	0.312906	0.224206	0.199206	0.205206	0.354606	0.207406	0.190706	0.191906	0.214406	0.310606	0.229906	0.236306	0.177506	0.207806	0.230306	0.273506	0.183206	0.217106	0.209706	0.208906	0.172106	0.178206	0.198006
16.1667	glucose	3	0.198992	0.342392	0.218492	0.197892	0.303392	0.202892	0.198092	0.262292	0.184892	0.194892	0.191292	0.177992	0.199892	0.219592	0.226192	0.187792	0.187792	0.182492	0.230092	0.224992	0.193192	0.203892	0.229292	0.197392	0.312292	0.226192	0.198392	0.206292	0.356492	0.208992	0.189692	0.193992	0.216892	0.320192	0.229992	0.238392	0.178692	0.206392	0.231792	0.266892	0.182392	0.216592	0.207292	0.199192	0.172692	0.182392	0.198792
16.3333	glucose	3	0.198279	0.341879	0.216379	0.196579	0.288979	0.202679	0.197679	0.265679	0.183979	0.196379	0.191079	0.178879	0.199479	0.226479	0.224179	0.187679	0.185779	0.181579	0.236279	0.222479	0.192579	0.205979	0.228279	0.197379	0.310479	0.226279	0.198779	0.205679	0.350079	0.208979	0.189879	0.192779	0.217279	0.319179	0.233879	0.236379	0.177279	0.205479	0.232279	0.263779	0.185379	0.216079	0.203579	0.205379	0.172079	0.182479	0.198879
16.5	glucose	3	0.200065	0.341065	0.216965	0.196765	0.277165	0.202065	0.197065	0.266165	0.190265	0.193265	0.190565	0.177665	0.199465	0.217865	0.222965	0.187265	0.184465	0.181365	0.235065	0.219765	0.191765	0.205465	0.222665	0.196265	0.308365	0.224965	0.192665	0.203865	0.356265	0.207465	0.189165	0.190465	0.215465	0.326265	0.228365	0.236265	0.174965	0.204265	0.228865	0.261465	0.181265	0.217465	0.206465	0.202865	0.171265	0.186265	0.198765
16.6667	glucose	3	0.198052	0.350652	0.218352	0.196252	0.264852	0.202552	0.197252	0.260752	0.189552	0.194852	0.190752	0.180952	0.200852	0.215752	0.225552	0.188352	0.187052	0.183852	0.242652	0.214152	0.192352	0.202452	0.222352	0.197352	0.312352	0.230952	0.191552	0.204952	0.380152	0.208552	0.190652	0.193152	0.213852	0.334452	0.229952	0.235852	0.177052	0.205652	0.232852	0.273752	0.182452	0.216352	0.203352	0.203152	0.169052	0.187952	0.202852
16.8333	glucose	3	0.201238	0.345038	0.217038	0.195838	0.255138	0.202138	0.198138	0.252438	0.187038	0.194138	0.188938	0.178838	0.200738	0.213638	0.225138	0.187838	0.188438	0.183338	0.246938	0.213838	0.193938	0.209038	0.226938	0.196738	0.310438	0.230638	0.191838	0.203938	0.332438	0.209938	0.191238	0.191338	0.215338	0.345738	0.227238	0.233938	0.176838	0.206438	0.229938	0.269838	0.184738	0.218438	0.210338	0.202238	0.170638	0.192938	0.204138
17	glucose	3	0.202025	0.347525	0.216225	0.196625	0.247425	0.202025	0.197525	0.241125	0.186125	0.191625	0.189625	0.179925	0.199725	0.211525	0.225425	0.187725	0.187125	0.184025	0.244925	0.213625	0.190625	0.206325	0.223725	0.200225	0.310525	0.225425	0.206425	0.205425	0.308225	0.207925	0.191825	0.191525	0.213425	0.355725	0.225525	0.236025	0.176125	0.205125	0.232325	0.260525	0.179325	0.217225	0.203425	0.203725	0.169625	0.186925	0.204525
17.1667	glucose	3	0.201911	0.349011	0.216211	0.197111	0.239111	0.203711	0.199811	0.236311	0.185911	0.193511	0.192311	0.178511	0.198311	0.212411	0.227311	0.188311	0.185911	0.184211	0.246911	0.212611	0.192111	0.201911	0.226611	0.202311	0.313711	0.226611	0.201511	0.205111	0.296711	0.207611	0.192311	0.194911	0.214811	0.362311	0.226911	0.237711	0.177511	0.206811	0.230311	0.258111	0.184811	0.216911	0.203711	0.204511	0.170411	0.189011	0.204211
17.3333	glucose	3	0.200098	0.350398	0.214398	0.195398	0.231398	0.203598	0.197898	0.234598	0.183298	0.192998	0.192398	0.181198	0.201498	0.224798	0.224098	0.187498	0.182598	0.183398	0.241298	0.213598	0.190398	0.207298	0.231398	0.202198	0.313598	0.224398	0.205798	0.203598	0.287498	0.204598	0.192598	0.193698	0.213598	0.355598	0.227998	0.236898	0.178198	0.207298	0.234198	0.254798	0.181298	0.215998	0.203598	0.210598	0.170098	0.186498	0.202498
17.5	glucose	3	0.200184	0.353184	0.214184	0.195384	0.225984	0.204884	0.197884	0.234884	0.184884	0.193784	0.191584	0.177784	0.200084	0.219184	0.228384	0.187184	0.184184	0.185684	0.250084	0.210984	0.191484	0.209784	0.234384	0.200384	0.316684	0.222984	0.243084	0.204784	0.317584	0.204584	0.190984	0.195584	0.217384	0.392884	0.231084	0.235284	0.178884	0.206684	0.233284	0.253684	0.181784	0.214784	0.201384	0.217184	0.168984	0.184384	0.201784
17.6667	glucose	3	0.199371	0.354271	0.213671	0.194471	0.219571	0.204071	0.196871	0.231571	0.186371	0.192971	0.188771	0.178971	0.200471	0.215671	0.227571	0.188171	0.184671	0.184171	0.242871	0.209371	0.192271	0.204571	0.227871	0.198871	0.315171	0.221971	0.239171	0.204171	0.310571	0.206871	0.190471	0.191671	0.214271	0.350871	0.233071	0.237371	0.178471	0.205971	0.230771	0.251871	0.182071	0.214371	0.197071	0.217571	0.169371	0.183271	0.204071
17.8333	glucose	3	0.203857	0.376357	0.214357	0.195557	0.214457	0.204357	0.196057	0.229157	0.185157	0.191257	0.188457	0.178557	0.199557	0.225957	0.226057	0.187457	0.185057	0.185257	0.237157	0.207757	0.191757	0.203657	0.221757	0.198857	0.314757	0.222657	0.228957	0.203957	0.321357	0.209157	0.188657	0.191957	0.212457	0.338257	0.229257	0.234357	0.178357	0.204957	0.233457	0.252057	0.184457	0.214657	0.207857	0.204857	0.169757	0.182557	0.202957
18	glucose	3	0.206444	0.377044	0.211844	0.193244	0.208444	0.202744	0.196344	0.226544	0.182444	0.189344	0.183944	0.175744	0.199044	0.216844	0.226144	0.185844	0.184444	0.184144	0.241044	0.205844	0.190944	0.202644	0.220844	0.198244	0.313444	0.221044	0.253144	0.202644	0.324744	0.207444	0.187544	0.191844	0.211344	0.332144	0.227244	0.232444	0.175644	0.204644	0.230844	0.249744	0.183544	0.212144	0.202144	0.207344	0.166744	0.179944	0.200544
18.1667	glucose	3	0.20473	0.36963	0.21223	0.19533	0.20443	0.20183	0.19653	0.22883	0.18213	0.18913	0.18643	0.17673	0.20093	0.21543	0.22623	0.18743	0.18543	0.18383	0.23843	0.20563	0.19103	0.20153	0.22433	0.19673	0.31263	0.22293	0.26623	0.20373	0.33743	0.20723	0.18953	0.19423	0.20933	0.31543	0.23383	0.23523	0.17923	0.20453	0.23303	0.24623	0.18603	0.21393	0.20413	0.20753	0.16803	0.17993	0.20163
18.3333	glucose	3	0.207117	0.366017	0.211017	0.195017	0.200617	0.201717	0.196017	0.230017	0.181717	0.188317	0.186017	0.177017	0.199617	0.212717	0.226217	0.186017	0.185417	0.181917	0.237617	0.205317	0.191917	0.196317	0.224217	0.196517	0.313817	0.223917	0.305217	0.203917	0.345917	0.206017	0.188417	0.192717	0.208317	0.301117	0.229417	0.233217	0.177417	0.202917	0.233917	0.242917	0.186717	0.214717	0.202617	0.204217	0.167117	0.175917	0.201417
18.5	glucose	3	0.201903	0.364003	0.208703	0.194003	0.199303	0.202303	0.195703	0.231903	0.181103	0.185303	0.185903	0.178503	0.201803	0.209303	0.223503	0.186303	0.184103	0.182203	0.237403	0.205803	0.190103	0.198603	0.221603	0.198203	0.313303	0.223503	0.303903	0.202603	0.335803	0.202603	0.187503	0.190403	0.206503	0.295103	0.226703	0.233303	0.177603	0.204203	0.233503	0.242503	0.186603	0.213203	0.203403	0.203803	0.167903	0.177503	0.199303
18.6667	glucose	3	0.19969	0.37029	0.21119	0.19459	0.19889	0.20259	0.19659	0.23289	0.18129	0.18709	0.18869	0.17689	0.20329	0.21239	0.22599	0.18669	0.18789	0.18289	0.24429	0.20809	0.19069	0.19969	0.22319	0.20029	0.31359	0.22619	0.32989	0.20529	0.33439	0.20659	0.18809	0.19119	0.20719	0.28869	0.22839	0.23349	0.17909	0.20419	0.23219	0.24559	0.18739	0.21269	0.20269	0.20139	0.16849	0.17519	0.19859
18.8333	glucose	3	0.200276	0.366576	0.209876	0.194176	0.195676	0.204376	0.197376	0.233976	0.181876	0.187476	0.185476	0.178576	0.203576	0.210776	0.226176	0.185576	0.186976	0.182776	0.240576	0.205076	0.191376	0.198076	0.223176	0.199476	0.313876	0.225876	0.361676	0.204476	0.327976	0.202476	0.186576	0.192176	0.206776	0.307476	0.226976	0.230976	0.177676	0.202976	0.233776	0.244476	0.190076	0.211476	0.205576	0.195376	0.169076	0.178276	0.198876
19	glucose	3	0.202263	0.357063	0.210363	0.194363	0.195963	0.207163	0.196363	0.234063	0.181763	0.187363	0.188063	0.178363	0.202563	0.212663	0.227263	0.185863	0.189163	0.182463	0.242563	0.204663	0.190663	0.196863	0.228963	0.199663	0.313063	0.232563	0.395863	0.204763	0.323863	0.205263	0.189463	0.193163	0.209463	0.295763	0.227963	0.232163	0.178763	0.203263	0.234763	0.242563	0.184663	0.213063	0.207163	0.201463	0.172663	0.176163	0.198263
19.1667	glucose	3	0.199849	0.354849	0.208649	0.192349	0.194249	0.207149	0.194349	0.232149	0.181849	0.186549	0.189549	0.178149	0.202449	0.210849	0.224849	0.186049	0.190449	0.182049	0.243749	0.218549	0.189949	0.199949	0.224649	0.199149	0.311849	0.239249	0.371049	0.203049	0.322549	0.206049	0.188049	0.192549	0.211649	0.277249	0.226249	0.227549	0.177049	0.201749	0.235349	0.243049	0.184849	0.211649	0.201449	0.198049	0.172449	0.173949	0.196549
19.3333	glucose	3	0.198736	0.348736	0.209836	0.192836	0.192136	0.207736	0.196136	0.231936	0.183036	0.186236	0.188736	0.179636	0.202736	0.211436	0.222936	0.185136	0.191336	0.181136	0.241136	0.215336	0.191036	0.196836	0.227736	0.197036	0.314836	0.235436	0.387136	0.205436	0.308336	0.206236	0.188836	0.192936	0.209936	0.271936	0.225436	0.227636	0.178636	0.200736	0.234336	0.241436	0.184536	0.212136	0.200136	0.195036	0.174036	0.175136	0.199036
19.5	glucose	3	0.197323	0.344923	0.210023	0.192123	0.191423	0.218323	0.196423	0.235123	0.182523	0.186223	0.189423	0.179323	0.203523	0.209923	0.225423	0.185023	0.190623	0.182323	0.240723	0.211523	0.190323	0.196923	0.226623	0.197223	0.313923	0.229723	0.357223	0.208223	0.316523	0.207023	0.189323	0.193823	0.209923	0.262823	0.225223	0.230123	0.177623	0.201723	0.235523	0.239823	0.183423	0.213723	0.197523	0.192323	0.173523	0.170323	0.197023
19.6667	glucose	3	0.198509	0.346509	0.208709	0.191909	0.190409	0.210309	0.194609	0.227409	0.180509	0.184109	0.186409	0.176909	0.201009	0.207809	0.223609	0.184109	0.190409	0.182309	0.237609	0.209309	0.190209	0.200209	0.219809	0.197309	0.315209	0.229009	0.345409	0.206809	0.311509	0.207809	0.187609	0.191209	0.209509	0.262109	0.225009	0.227009	0.176709	0.201109	0.237409	0.242609	0.179509	0.214609	0.207809	0.201709	0.174609	0.168009	0.195609
19.8333	glucose	3	0.201696	0.345996	0.209896	0.193396	0.191796	0.210996	0.197496	0.230296	0.182196	0.188696	0.190296	0.180496	0.201796	0.210996	0.224096	0.185796	0.189096	0.182196	0.245096	0.208896	0.190496	0.198396	0.220896	0.197696	0.315796	0.229596	0.346896	0.208796	0.296096	0.208896	0.188896	0.194096	0.207896	0.257196	0.227896	0.231696	0.176996	0.202496	0.238996	0.245296	0.182196	0.217696	0.204396	0.199396	0.176496	0.167396	0.198096
20	glucose	3	0.197282	0.341182	0.209782	0.192582	0.191882	0.207982	0.196282	0.230982	0.181082	0.189782	0.189482	0.182182	0.203482	0.211082	0.224782	0.184882	0.189982	0.185082	0.241782	0.214182	0.191382	0.198282	0.220582	0.198282	0.318082	0.224982	0.356182	0.212482	0.282482	0.209282	0.188382	0.193482	0.206982	0.258182	0.232882	0.229582	0.176282	0.202382	0.238682	0.243382	0.177182	0.214482	0.202082	0.198682	0.176682	0.166282	0.195682
20.1667	glucose	20	0.199369	0.350769	0.209269	0.192969	0.191369	0.214869	0.196069	0.230669	0.182169	0.197369	0.190869	0.180469	0.202469	0.210769	0.224669	0.185269	0.193569	0.185169	0.242069	0.210769	0.191369	0.201469	0.223069	0.196469	0.320269	0.222269	0.331569	0.216569	0.277669	0.207469	0.188569	0.194369	0.207569	0.260269	0.236069	0.231569	0.174969	0.202869	0.239569	0.243069	0.179669	0.213369	0.201569	0.194869	0.175369	0.166869	0.194969
20.3333	glucose	20	0.200755	0.357655	0.211755	0.193855	0.193755	0.213055	0.196555	0.231355	0.183055	0.196955	0.193555	0.182155	0.204755	0.213555	0.228755	0.186655	0.193355	0.188155	0.247455	0.224955	0.191155	0.200655	0.225755	0.199655	0.322955	0.226555	0.351855	0.215955	0.267355	0.211555	0.191355	0.200555	0.208155	0.260655	0.240655	0.231355	0.178155	0.203655	0.239455	0.243555	0.180455	0.214655	0.205355	0.197255	0.174655	0.166655	0.199255
20.5	glucose	20	0.208242	0.347242	0.219042	0.194242	0.194142	0.212142	0.197642	0.239542	0.188242	0.197642	0.194742	0.182742	0.206142	0.214242	0.230942	0.185842	0.195742	0.187242	0.256242	0.247042	0.193242	0.211842	0.227142	0.200542	0.326742	0.226042	0.365942	0.217942	0.266842	0.218542	0.193342	0.203442	0.207242	0.266642	0.238842	0.232242	0.180042	0.205142	0.240842	0.250642	0.177642	0.217542	0.220742	0.200342	0.177142	0.168242	0.194242
20.6667	glucose	20	0.222828	0.341028	0.227228	0.195328	0.200328	0.215428	0.199028	0.243528	0.191228	0.197128	0.196028	0.187128	0.209128	0.216128	0.233628	0.187028	0.196928	0.187228	0.272128	0.244128	0.192028	0.217328	0.226228	0.202528	0.334828	0.226428	0.348228	0.215528	0.271728	0.228328	0.192228	0.204128	0.206328	0.277128	0.242528	0.230128	0.175628	0.207228	0.240528	0.250328	0.179028	0.218428	0.211828	0.202828	0.177028	0.164928	0.195728
20.8333	glucose	20	0.220415	0.343315	0.233415	0.195215	0.199615	0.212515	0.201315	0.252115	0.195715	0.198815	0.200715	0.189115	0.211815	0.217715	0.235215	0.186115	0.198615	0.187715	0.274915	0.272715	0.193915	0.229115	0.223115	0.202415	0.335115	0.232215	0.344015	0.212515	0.261715	0.235415	0.194415	0.207815	0.205215	0.296415	0.242715	0.231615	0.178615	0.209315	0.240015	0.249815	0.180515	0.220615	0.212815	0.206815	0.175815	0.168315	0.198215
21	glucose	20	0.223201	0.349701	0.239001	0.193901	0.202501	0.212001	0.201301	0.254801	0.196101	0.199301	0.204401	0.194901	0.213801	0.241301	0.235901	0.187701	0.197201	0.188701	0.273401	0.259501	0.193401	0.240301	0.225601	0.204201	0.337201	0.235401	0.322401	0.210401	0.262901	0.239101	0.193901	0.205301	0.206401	0.325601	0.247201	0.228601	0.174101	0.210701	0.240101	0.249201	0.180101	0.224001	0.206701	0.214001	0.174301	0.169501	0.198401
21.1667	glucose	20	0.221788	0.349688	0.240788	0.192588	0.203688	0.226188	0.201988	0.254888	0.197588	0.212488	0.203088	0.194488	0.217788	0.280988	0.235288	0.187888	0.196888	0.186088	0.287088	0.300688	0.195988	0.286188	0.226388	0.204388	0.342988	0.234488	0.310388	0.211488	0.278588	0.246388	0.192388	0.208288	0.202888	0.349088	0.261688	0.228988	0.173488	0.211688	0.241688	0.264288	0.179988	0.224988	0.212688	0.220088	0.173788	0.171688	0.198788
21.3333	glucose	20	0.226674	0.355074	0.253174	0.192074	0.216274	0.269074	0.203674	0.259974	0.224474	0.220174	0.203774	0.192474	0.215574	0.284974	0.234774	0.187674	0.196074	0.187574	0.297374	0.281974	0.197674	0.271874	0.224074	0.203574	0.341274	0.235674	0.290874	0.208874	0.284774	0.245674	0.191574	0.209574	0.205374	0.383174	0.266474	0.229074	0.174574	0.210274	0.242974	0.281374	0.180574	0.224374	0.244574	0.247874	0.173774	0.170374	0.201474
21.5	glucose	20	0.233461	0.355961	0.269961	0.190861	0.233561	0.308461	0.203661	0.259861	0.258761	0.233261	0.203761	0.198061	0.215961	0.347861	0.233861	0.187061	0.196661	0.186161	0.339761	0.264461	0.196661	0.271961	0.225361	0.201361	0.342961	0.235761	0.288561	0.206761	0.268861	0.242361	0.188561	0.252561	0.203561	0.419261	0.295861	0.229461	0.173961	0.213161	0.241061	0.293861	0.181461	0.223161	0.253061	0.290061	0.170361	0.168761	0.198861
21.6667	glucose	20	0.258747	0.383147	0.279547	0.192747	0.252947	0.349347	0.204647	0.266647	0.314047	0.285447	0.211647	0.201047	0.218747	0.436847	0.247347	0.188547	0.200947	0.188947	0.451147	0.250747	0.199947	0.265447	0.243347	0.205047	0.351547	0.237547	0.284547	0.210547	0.296947	0.253147	0.190047	0.358347	0.207647	0.438847	0.322147	0.235247	0.175847	0.222747	0.244147	0.348647	0.180147	0.227347	0.259947	0.299347	0.173147	0.169647	0.199947
21.8333	glucose	20	0.308334	0.395034	0.269634	0.191534	0.273834	0.421634	0.202534	0.278034	0.525534	0.308134	0.204734	0.197534	0.220834	0.471134	0.254434	0.186634	0.216034	0.190634	0.572234	0.245934	0.194034	0.257434	0.244534	0.203634	0.353934	0.233634	0.291434	0.208334	0.301534	0.246134	0.185534	0.555934	0.207934	0.453134	0.466234	0.233634	0.177134	0.249934	0.243434	0.393534	0.179434	0.228534	0.258034	0.311734	0.172134	0.168934	0.200334
22	glucose	20	0.36582	0.41852	0.26752	0.19242	0.31262	0.44942	0.21702	0.28752	0.46772	0.36692	0.21992	0.20162	0.22402	0.57352	0.30872	0.18982	0.22372	0.20602	0.53152	0.28542	0.19622	0.27512	0.26922	0.20752	0.35672	0.23412	0.39062	0.21122	0.31802	0.25532	0.20022	0.58162	0.20902	0.47342	0.61082	0.23472	0.17892	0.26682	0.24722	0.47902	0.17872	0.22992	0.26232	0.31942	0.17192	0.16912	0.20282
22.1667	glucose	20	0.383907	0.417507	0.264707	0.217407	0.348407	0.582307	0.255507	0.309207	0.485107	0.428107	0.226107	0.209107	0.221007	0.582807	0.419907	0.186807	0.224307	0.252207	0.577307	0.354207	0.202407	0.292707	0.307707	0.207807	0.354807	0.236507	0.388107	0.210307	0.394007	0.261607	0.203007	0.616607	0.206407	0.466207	0.671007	0.231407	0.175307	0.280407	0.247707	0.642507	0.181807	0.230607	0.240407	0.369407	0.170607	0.167807	0.204107
22.3333	glucose	20	0.391793	0.428693	0.274793	0.273093	0.381793	0.621293	0.343093	0.327393	0.504793	0.509193	0.264293	0.227693	0.225093	0.587293	0.557893	0.187193	0.234493	0.373093	0.540093	0.322893	0.207393	0.305493	0.425893	0.208093	0.376993	0.234493	0.369993	0.210393	0.752193	0.278693	0.229493	0.700593	0.205193	0.490493	0.690893	0.235993	0.175193	0.293093	0.247593	0.719093	0.183293	0.225393	0.221893	0.374393	0.171793	0.168493	0.203093
22.5	glucose	20	0.45318	0.51678	0.31088	0.44808	0.42418	0.70658	0.49238	0.32558	0.50588	0.59268	0.28018	0.26288	0.21948	0.57738	0.66888	0.18618	0.24408	0.51268	0.54248	0.35688	0.21088	0.31268	0.42088	0.20998	0.38288	0.24018	0.32968	0.20948	0.67378	0.35228	0.34928	0.75198	0.20858	0.51728	0.74268	0.23718	0.17388	0.31568	0.24988	0.70728	0.18128	0.23648	0.21758	0.41358	0.17098	0.17188	0.20298
22.6667	glucose	20	0.557266	0.547666	0.281366	0.555466	0.576166	0.756466	0.552366	0.329966	0.516866	0.603966	0.315366	0.327266	0.222266	0.613266	0.672166	0.192566	0.274366	0.617666	0.547466	0.394566	0.211766	0.310866	0.437866	0.212466	0.398966	0.241866	0.304666	0.209266	0.662466	0.333866	0.400966	0.717766	0.210066	0.531566	0.744866	0.234666	0.174166	0.356566	0.250466	0.751766	0.179166	0.244666	0.222966	0.377666	0.169966	0.176266	0.201966
22.8333	glucose	20	0.668653	0.532253	0.318053	0.597353	0.617253	0.884853	0.529653	0.362953	0.616253	0.721153	0.349453	0.413453	0.223953	0.630953	0.736853	0.191553	0.287953	0.649053	0.557953	0.438253	0.266253	0.311653	0.460753	0.215553	0.405753	0.249553	0.304853	0.209853	0.684753	0.413553	0.420453	0.715053	0.211153	0.551053	0.768253	0.239853	0.174953	0.388453	0.251353	0.948953	0.183253	0.252453	0.230553	0.361553	0.169653	0.176753	0.202853
23	glucose	20	0.706139	0.566739	0.370039	0.627339	0.616539	0.845439	0.514939	0.447739	0.748939	0.685339	0.372539	0.427539	0.231739	0.631139	0.835639	0.206239	0.345939	0.653739	0.570039	0.422039	0.440239	0.310639	0.437739	0.213239	0.462339	0.251039	0.287739	0.207839	0.766939	0.516739	0.451839	0.705339	0.210339	0.542739	0.774639	0.235539	0.172139	0.486939	0.251839	1.03134	0.182539	0.256239	0.218039	0.357039	0.169139	0.177939	0.204439
23.1667	glucose	20	0.682126	0.643426	0.444826	0.679226	0.674926	0.817926	0.663326	0.455126	0.700826	0.675226	0.406126	0.426926	0.236326	0.629726	0.884726	0.305626	0.367826	0.679426	0.550426	0.358326	0.524026	0.322526	0.433826	0.223726	0.508826	0.247526	0.277426	0.209326	0.819926	0.664626	0.493326	0.725026	0.209426	0.537526	0.792126	0.236226	0.171226	0.537126	0.251926	0.944426	0.179426	0.296826	0.215226	0.342526	0.171126	0.185126	0.201426
23.3333	glucose	20	0.667212	0.562712	0.555212	0.674512	0.694112	0.785712	0.684912	0.508712	0.651812	0.653512	0.421212	0.444012	0.242612	0.628312	0.930712	0.295912	0.383012	0.677112	0.562112	0.341112	0.541512	0.321812	0.430212	0.225712	0.518612	0.244712	0.274912	0.209312	0.788112	0.648712	0.543612	0.686412	0.209712	0.514212	0.779712	0.233512	0.170112	0.549312	0.252712	0.853912	0.180812	0.277212	0.212812	0.331412	0.169312	0.183112	0.200212
23.5	glucose	20	0.705099	0.511399	0.510099	0.676399	0.697099	0.767599	0.683999	0.546899	0.625599	0.644199	0.427799	0.447099	0.248199	0.607599	0.852599	0.346499	0.468699	0.682099	0.638599	0.340699	0.546999	0.324899	0.442899	0.220899	0.533399	0.240299	0.263499	0.210599	0.761399	0.624499	0.677099	0.706199	0.207899	0.504799	0.767099	0.231899	0.173199	0.545499	0.253499	0.822799	0.183799	0.267299	0.215799	0.327699	0.170199	0.181199	0.201699
23.6667	glucose	20	0.720885	0.483085	0.510485	0.760285	0.708885	0.756285	0.657485	0.562285	0.616985	0.631385	0.412485	0.446085	0.248085	0.578485	0.810485	0.392785	0.488885	0.744185	0.608485	0.405585	0.569385	0.318985	0.405885	0.214485	0.544585	0.237785	0.257885	0.209385	0.713585	0.605285	0.722385	0.703685	0.209385	0.500885	0.746685	0.235885	0.171885	0.541085	0.251785	0.787485	0.180985	0.250385	0.210885	0.324885	0.168485	0.174885	0.200985
23.8333	glucose	20	0.715172	0.486972	0.625072	0.810472	0.698372	0.706172	0.640672	0.560172	0.611572	0.611372	0.417972	0.443272	0.234972	0.562272	0.784572	0.444372	0.431872	0.771172	0.597272	0.389772	0.633272	0.325372	0.417572	0.212472	0.560072	0.237172	0.262072	0.206672	0.693572	0.603872	0.705572	0.696872	0.208272	0.495372	0.730872	0.235072	0.173872	0.558872	0.252772	0.789972	0.181472	0.243772	0.211772	0.324772	0.168972	0.171072	0.201672
24	glucose	20	0.710858	0.489058	0.624658	0.812258	0.677458	0.710958	0.640558	0.570158	0.594158	0.607858	0.410958	0.442058	0.237958	0.539558	0.734358	0.468958	0.420858	0.739658	0.593158	0.380058	0.678558	0.324958	0.403658	0.213258	0.621958	0.239158	0.265958	0.209658	0.675858	0.678858	0.711558	0.697158	0.208258	0.494158	0.722758	0.235458	0.173958	0.568758	0.256958	0.790858	0.180858	0.250158	0.226658	0.332658	0.168358	0.170458	0.206258
24.1667	glucose	20	0.704945	0.502845	0.653745	0.799145	0.646545	0.702845	0.636145	0.636545	0.577245	0.587645	0.490545	0.435345	0.236245	0.567145	0.728045	0.472945	0.412045	0.735745	0.568545	0.343845	0.688245	0.329745	0.380945	0.213145	0.628245	0.238045	0.255045	0.208445	0.592645	0.726245	0.706045	0.671945	0.209245	0.487045	0.681945	0.234745	0.173945	0.580045	0.253945	0.815245	0.180945	0.259645	0.214545	0.326945	0.166645	0.167645	0.201945
24.3333	glucose	20	0.678232	0.498032	0.640632	0.759332	0.614232	0.707332	0.609932	0.641432	0.560432	0.574432	0.491732	0.431032	0.236632	0.524432	0.717132	0.471332	0.409932	0.693432	0.552532	0.415932	0.679632	0.320032	0.359232	0.208632	0.625032	0.238832	0.250032	0.208732	0.573732	0.745232	0.682732	0.648832	0.206532	0.475832	0.676032	0.233632	0.172632	0.574632	0.256032	0.817632	0.178532	0.356132	0.208632	0.313332	0.166732	0.166032	0.204932
24.5	glucose	20	0.661018	0.478918	0.641118	0.734418	0.699318	0.693618	0.607218	0.620918	0.536918	0.548218	0.476518	0.432918	0.236418	0.524418	0.686718	0.480618	0.474018	0.636918	0.545418	0.407818	0.673418	0.318718	0.357018	0.209918	0.624418	0.238218	0.252018	0.206118	0.558818	0.730518	0.675718	0.680818	0.206418	0.469418	0.635118	0.236918	0.174518	0.588718	0.251318	0.836318	0.178818	0.461218	0.206918	0.315818	0.166318	0.166018	0.205218
24.6667	glucose	20	0.654305	0.478005	0.622505	0.727305	0.719205	0.684805	0.581605	0.622705	0.524105	0.549105	0.459105	0.436705	0.233505	0.502405	0.682405	0.495805	0.531905	0.628805	0.530305	0.457205	0.659505	0.314505	0.362005	0.209305	0.620105	0.234605	0.281805	0.206005	0.521805	0.734605	0.669005	0.673705	0.205305	0.462105	0.608505	0.233905	0.173905	0.584005	0.251905	0.815305	0.178705	0.583705	0.206805	0.307605	0.165105	0.163605	0.202805
24.8333	glucose	20	0.649591	0.462791	0.599291	0.704391	0.692291	0.696591	0.582691	0.615891	0.533191	0.532591	0.439691	0.427991	0.243791	0.486191	0.675991	0.643691	0.630991	0.623391	0.514791	0.483091	0.649591	0.315391	0.358591	0.207391	0.616391	0.235991	0.261291	0.205291	0.493291	0.731191	0.644791	0.666291	0.203991	0.453491	0.565891	0.231091	0.171291	0.539991	0.249391	0.814791	0.175791	0.643691	0.205291	0.312691	0.165691	0.163291	0.202191
25	glucose	20	0.622278	0.463578	0.587078	0.676678	0.683878	0.679178	0.571278	0.619178	0.520378	0.528078	0.428678	0.426878	0.301578	0.471978	0.660578	0.703578	0.565578	0.576278	0.508978	0.545678	0.635478	0.314278	0.351878	0.225978	0.610778	0.234778	0.246178	0.205978	0.484678	0.740678	0.637378	0.650878	0.206878	0.446678	0.503778	0.233778	0.170178	0.526278	0.251678	0.811978	0.178278	0.625078	0.203078	0.305378	0.166078	0.162578	0.203078
25.1667	glucose	20	0.605864	0.453964	0.547564	0.628864	0.628964	0.678464	0.553264	0.610564	0.508664	0.520164	0.415964	0.422064	0.393564	0.445964	0.648264	0.697364	0.548464	0.537164	0.508964	0.586464	0.618964	0.313364	0.370464	0.214164	0.603964	0.235864	0.242764	0.206264	0.476464	0.732364	0.634664	0.665564	0.206464	0.450564	0.465164	0.230664	0.170664	0.490364	0.250664	0.813364	0.175764	0.608464	0.203864	0.313964	0.166164	0.161064	0.205564
25.3333	glucose	20	0.614351	0.448951	0.526751	0.627351	0.621451	0.668651	0.535151	0.603651	0.514351	0.509851	0.392951	0.405551	0.490051	0.416351	0.640651	0.679151	0.518351	0.491051	0.497851	0.450851	0.605651	0.316151	0.395351	0.231051	0.576851	0.237751	0.233751	0.205251	0.475051	0.713751	0.610851	0.659851	0.206551	0.444151	0.429151	0.237151	0.173351	0.470251	0.250751	0.812551	0.175051	0.686251	0.205851	0.310251	0.167151	0.162051	0.204751
25.5	glucose	20	0.622037	0.437937	0.522237	0.569737	0.596137	0.646437	0.500337	0.618837	0.516937	0.508237	0.391037	0.410937	0.532537	0.393637	0.622637	0.666337	0.518937	0.480237	0.486037	0.561637	0.585937	0.310837	0.401737	0.220637	0.537637	0.233437	0.229037	0.205437	0.452937	0.702537	0.639437	0.673537	0.207237	0.454137	0.396337	0.235837	0.171337	0.444937	0.247337	0.785237	0.173437	0.714437	0.206137	0.294837	0.164537	0.161337	0.203337
25.6667	glucose	20	0.584124	0.447424	0.526224	0.548824	0.597924	0.625024	0.480424	0.619424	0.517324	0.507624	0.361524	0.416824	0.549824	0.383524	0.608724	0.644424	0.503824	0.449824	0.473724	0.539424	0.592724	0.307524	0.444524	0.214124	0.509624	0.236524	0.224824	0.205424	0.413424	0.706224	0.631124	0.646824	0.206224	0.447424	0.367224	0.239224	0.170624	0.428124	0.247824	0.773324	0.174024	0.700324	0.218224	0.285224	0.166024	0.162824	0.203924
25.8333	glucose	20	0.58101	0.42731	0.58061	0.51401	0.58881	0.61091	0.45091	0.62081	0.48771	0.49581	0.33941	0.41261	0.56441	0.36741	0.57521	0.63581	0.50061	0.41791	0.45791	0.50271	0.59231	0.31341	0.48221	0.20971	0.48921	0.23371	0.22391	0.20501	0.42241	0.68301	0.62601	0.64551	0.20621	0.43571	0.33661	0.23581	0.16971	0.40451	0.24701	0.79261	0.17161	0.68331	0.21061	0.27971	0.16401	0.16171	0.20541
26	glucose	20	0.548297	0.443297	0.605297	0.496097	0.635097	0.592797	0.423697	0.608897	0.467897	0.502897	0.320197	0.407497	0.652097	0.342297	0.564597	0.616997	0.510197	0.389297	0.461597	0.427197	0.586297	0.302497	0.488797	0.208297	0.468097	0.235297	0.221097	0.204597	0.413897	0.662397	0.616497	0.627997	0.205197	0.429697	0.309897	0.235097	0.169797	0.387997	0.246597	0.741297	0.175697	0.656497	0.214297	0.269997	0.161597	0.160997	0.201097
26.1667	glucose	20	0.511283	0.419683	0.604983	0.472983	0.591283	0.614283	0.400683	0.600283	0.452683	0.499083	0.307483	0.411383	0.655483	0.346783	0.525483	0.593883	0.498983	0.367583	0.452683	0.416383	0.583583	0.305783	0.479483	0.206483	0.457083	0.232583	0.221583	0.205983	0.390083	0.675083	0.616583	0.653683	0.207483	0.428383	0.292683	0.231283	0.173083	0.369383	0.246583	0.749883	0.174183	0.649983	0.208683	0.263083	0.161783	0.162283	0.199083
26.3333	glucose	20	0.46677	0.40837	0.56407	0.49167	0.59007	0.57177	0.38177	0.60587	0.42767	0.47707	0.28977	0.41007	0.65007	0.32227	0.48617	0.58167	0.47587	0.34917	0.46657	0.39687	0.59247	0.30587	0.49147	0.21337	0.44117	0.23357	0.21967	0.20517	0.40597	0.66327	0.59937	0.61737	0.20587	0.44087	0.28207	0.22917	0.17287	0.34747	0.24497	0.76907	0.17517	0.63507	0.20867	0.25827	0.16137	0.16027	0.20407
26.5	glucose	20	0.444756	0.398956	0.547456	0.437756	0.544056	0.581556	0.359756	0.610556	0.411256	0.478056	0.272656	0.389056	0.637456	0.311056	0.484956	0.553156	0.484456	0.328356	0.461456	0.368256	0.586356	0.295556	0.476856	0.210256	0.430956	0.232556	0.219056	0.203556	0.402256	0.662756	0.596556	0.631056	0.203056	0.443356	0.272656	0.225656	0.169956	0.329456	0.244356	0.749156	0.173456	0.618556	0.202956	0.252256	0.161256	0.160456	0.200156
26.6667	glucose	20	0.391143	0.397943	0.572343	0.429543	0.570343	0.629143	0.347843	0.604843	0.386743	0.477243	0.261143	0.394043	0.631443	0.313443	0.450243	0.520043	0.481743	0.316243	0.461043	0.358043	0.597743	0.299443	0.497143	0.217043	0.427443	0.233243	0.216843	0.204043	0.416043	0.653043	0.577543	0.648843	0.204643	0.435243	0.262943	0.226143	0.172443	0.314343	0.244543	0.782543	0.175943	0.628543	0.201843	0.251143	0.161443	0.160343	0.201543
26.8333	glucose	20	0.365229	0.402029	0.610129	0.404429	0.563629	0.576629	0.328829	0.607029	0.367929	0.467229	0.247029	0.392229	0.629529	0.322729	0.439429	0.482929	0.496629	0.315229	0.466529	0.332029	0.575929	0.289429	0.526329	0.226929	0.416529	0.237129	0.221729	0.205229	0.396429	0.636829	0.579829	0.620929	0.204829	0.434829	0.255029	0.226529	0.173229	0.298429	0.242729	0.735829	0.172129	0.618529	0.205029	0.244629	0.160029	0.162629	0.199329
27	glucose	20	0.349416	0.395016	0.629616	0.374516	0.602316	0.598216	0.312016	0.604516	0.356216	0.456316	0.239216	0.369016	0.621316	0.327516	0.411816	0.454716	0.486516	0.282016	0.449716	0.309516	0.588716	0.297216	0.516516	0.271716	0.411016	0.228916	0.255916	0.203716	0.416216	0.628516	0.590716	0.634116	0.204916	0.431416	0.247316	0.231416	0.169516	0.288616	0.242616	0.757716	0.173916	0.602016	0.213916	0.244816	0.162216	0.160216	0.197416
27.1667	glucose	20	0.327402	0.385702	0.631702	0.348102	0.641702	0.595802	0.296802	0.579502	0.339502	0.464402	0.231902	0.366602	0.615102	0.299602	0.403502	0.427402	0.486502	0.268602	0.455302	0.319902	0.600902	0.283102	0.496302	0.270802	0.402702	0.230802	0.273202	0.203902	0.435202	0.623302	0.594402	0.638902	0.206002	0.441302	0.241002	0.225402	0.168802	0.278902	0.240802	0.748002	0.175602	0.597502	0.208902	0.240702	0.160102	0.162502	0.195202
27.3333	glucose	20	0.316389	0.376989	0.628289	0.326989	0.672689	0.586089	0.283089	0.586189	0.320489	0.475089	0.224889	0.359789	0.612489	0.306289	0.384089	0.401789	0.499189	0.253689	0.476889	0.310389	0.582089	0.284789	0.491789	0.291089	0.398789	0.231189	0.311689	0.202289	0.467789	0.618889	0.569089	0.640289	0.207789	0.446389	0.233189	0.229889	0.170289	0.260789	0.240389	0.742189	0.172389	0.601789	0.213889	0.236389	0.160289	0.159889	0.192889
27.5	glucose	20	0.305675	0.378975	0.652475	0.374575	0.696575	0.590075	0.278475	0.607075	0.307075	0.502375	0.223275	0.347775	0.601675	0.300775	0.375675	0.380175	0.552475	0.245075	0.471075	0.298775	0.590175	0.285775	0.499875	0.298175	0.388375	0.231375	0.291875	0.205275	0.517175	0.621975	0.578175	0.600775	0.209275	0.445875	0.233875	0.230875	0.172875	0.252675	0.239675	0.730675	0.171975	0.600675	0.209375	0.228575	0.160275	0.162275	0.194775
27.6667	glucose	20	0.296062	0.381662	0.632662	0.320662	0.728162	0.585762	0.267062	0.601462	0.296662	0.500362	0.227462	0.353262	0.604562	0.298562	0.369362	0.354862	0.552362	0.238162	0.472862	0.283362	0.590062	0.284562	0.489962	0.267862	0.380462	0.228662	0.268462	0.205062	0.529462	0.618162	0.545862	0.616962	0.206662	0.444662	0.240262	0.229562	0.169762	0.245262	0.240462	0.739462	0.174862	0.600062	0.206462	0.224562	0.158262	0.166662	0.190962
27.8333	glucose	20	0.284348	0.396248	0.642248	0.312448	0.709648	0.586348	0.260248	0.617648	0.286048	0.503648	0.220248	0.363448	0.600948	0.287548	0.369148	0.335848	0.564948	0.232248	0.467448	0.272748	0.583948	0.279248	0.490148	0.378848	0.378348	0.234548	0.258748	0.203848	0.514848	0.609448	0.526748	0.615748	0.208248	0.454148	0.261848	0.230248	0.171248	0.236348	0.241348	0.754248	0.176048	0.609948	0.212748	0.220448	0.160848	0.163948	0.186948
28	glucose	20	0.271435	0.477435	0.625335	0.292335	0.717835	0.585935	0.248935	0.614335	0.273035	0.513535	0.234735	0.389735	0.576835	0.335735	0.379335	0.314435	0.555635	0.231535	0.457935	0.265035	0.574735	0.277435	0.497235	0.393335	0.369635	0.233835	0.260135	0.204335	0.571935	0.625935	0.481835	0.621135	0.208635	0.449735	0.306935	0.226235	0.170935	0.252335	0.237435	0.751435	0.174535	0.590935	0.210035	0.212935	0.159135	0.163635	0.185035
28.1667	glucose	20	0.269621	0.650121	0.610421	0.363721	0.743721	0.602621	0.255521	0.580321	0.275121	0.515821	0.246121	0.416421	0.570721	0.415121	0.411421	0.297321	0.558421	0.242321	0.455221	0.251221	0.574121	0.271221	0.466421	0.309921	0.375421	0.230621	0.309421	0.204221	0.695521	0.613821	0.455921	0.635921	0.210021	0.444821	0.408221	0.227321	0.170421	0.263621	0.236521	0.741521	0.175821	0.592621	0.206721	0.222021	0.160021	0.161021	0.189121
28.3334	glucose	20	0.288908	0.547508	0.615008	0.405608	0.705408	0.585108	0.245608	0.598208	0.263508	0.506708	0.253108	0.410608	0.556208	0.495908	0.458908	0.282508	0.602408	0.232508	0.461808	0.251608	0.578608	0.274408	0.463008	0.394308	0.411908	0.232508	0.316308	0.203408	0.643808	0.620508	0.455308	0.625908	0.210108	0.446908	0.502708	0.227408	0.169808	0.243408	0.242008	0.774508	0.173808	0.589608	0.202108	0.229008	0.158508	0.162308	0.190408
28.5	glucose	20	0.320994	0.487994	0.607994	0.444394	0.705194	0.603094	0.248094	0.592294	0.261794	0.495194	0.273094	0.406294	0.549294	0.485694	0.492094	0.265994	0.576694	0.231294	0.489794	0.247194	0.576994	0.267494	0.474994	0.322894	0.434094	0.231594	0.422794	0.202794	0.642094	0.615394	0.419294	0.624594	0.207494	0.447294	0.557194	0.223894	0.165994	0.236794	0.233494	0.752394	0.171294	0.601494	0.200394	0.228794	0.157794	0.158494	0.190094
28.6667	glucose	20	0.396081	0.452081	0.589581	0.484381	0.718981	0.595081	0.241581	0.608181	0.243981	0.519681	0.315081	0.423681	0.558781	0.539181	0.481681	0.255881	0.533881	0.234581	0.487981	0.242981	0.565581	0.272881	0.461881	0.383681	0.474481	0.232081	0.396881	0.204381	0.680881	0.635681	0.410081	0.626881	0.204981	0.441181	0.603381	0.227581	0.168381	0.246381	0.238381	0.782381	0.172381	0.611081	0.215981	0.244681	0.156081	0.159981	0.193181
28.8333	glucose	20	0.445567	0.463667	0.601367	0.523467	0.701767	0.608767	0.248667	0.590767	0.247767	0.529867	0.347567	0.426867	0.542367	0.578067	0.523767	0.245467	0.538867	0.231267	0.492267	0.236067	0.578167	0.276967	0.462967	0.344267	0.494967	0.233667	0.381367	0.205167	0.712167	0.607767	0.390267	0.601367	0.207467	0.440367	0.642467	0.227667	0.166767	0.259367	0.234767	0.774267	0.175667	0.608467	0.211667	0.275767	0.158667	0.159667	0.198967
29	glucose	20	0.527854	0.467854	0.576154	0.544554	0.670654	0.633454	0.244054	0.611154	0.238254	0.542854	0.398854	0.410354	0.527754	0.568954	0.529754	0.235754	0.537054	0.232154	0.489054	0.233854	0.565654	0.279554	0.482954	0.468854	0.510354	0.235654	0.402254	0.205554	0.731654	0.625354	0.378354	0.594254	0.206154	0.445954	0.668654	0.229054	0.172154	0.311154	0.234154	0.773554	0.172254	0.622554	0.209854	0.292854	0.159354	0.159854	0.198654
29.1667	glucose	20	0.56114	0.48134	0.57544	0.52934	0.66264	0.64224	0.24744	0.59834	0.25544	0.51744	0.39964	0.39414	0.51794	0.51554	0.54904	0.22714	0.53924	0.24064	0.49064	0.22884	0.55124	0.26764	0.46404	0.43514	0.51834	0.23344	0.40794	0.20144	0.73404	0.61284	0.35624	0.60924	0.20674	0.46464	0.67804	0.22534	0.16894	0.32584	0.23214	0.76244	0.17084	0.60394	0.20464	0.30894	0.15774	0.15824	0.19904
29.3333	glucose	20	0.607627	0.471427	0.566027	0.524327	0.636627	0.646727	0.255227	0.612227	0.260627	0.506027	0.389727	0.408627	0.513727	0.558227	0.551927	0.218027	0.486527	0.305527	0.492827	0.259127	0.563127	0.260427	0.448127	0.344027	0.524127	0.232027	0.389927	0.202927	0.687827	0.608027	0.343927	0.593727	0.209127	0.452027	0.803627	0.223327	0.168027	0.326227	0.234227	0.754927	0.174127	0.594327	0.207827	0.300227	0.159827	0.160127	0.195227
29.5	glucose	20	0.612714	0.508414	0.554314	0.562714	0.687514	0.660214	0.265214	0.618814	0.311514	0.502714	0.392714	0.414914	0.492114	0.624214	0.606214	0.209714	0.507314	0.416314	0.484314	0.249614	0.564514	0.273314	0.444014	0.352914	0.528714	0.232114	0.372814	0.204014	0.659314	0.594414	0.334814	0.591314	0.211814	0.446614	0.834514	0.227714	0.169614	0.329414	0.239614	0.750814	0.179314	0.574514	0.202814	0.316014	0.159814	0.161414	0.196014
29.6667	glucose	20	0.6102	0.4956	0.5529	0.5729	0.6707	0.6575	0.2646	0.611	0.3197	0.5162	0.3871	0.42	0.4731	0.6416	0.5804	0.203	0.4734	0.4771	0.4881	0.2415	0.573	0.2626	0.4475	0.353	0.5429	0.2349	0.4161	0.2048	0.6155	0.6087	0.3257	0.6177	0.2089	0.4493	0.7877	0.227	0.1696	0.3242	0.235	0.7572	0.1777	0.5756	0.199	0.315	0.1605	0.1608	0.195
29.8333	glucose	20	0.666687	0.487887	0.533287	0.569187	0.665887	0.630287	0.276887	0.613287	0.336787	0.502787	0.370387	0.410987	0.468887	0.639987	0.616387	0.194387	0.489187	0.547487	0.484587	0.236687	0.576487	0.270187	0.415287	0.370487	0.563087	0.235987	0.403887	0.206487	0.614687	0.593187	0.310287	0.591987	0.209087	0.443987	0.780987	0.228287	0.169987	0.310087	0.233187	0.727987	0.177487	0.597087	0.215487	0.311387	0.160387	0.160287	0.196387
30	glucose	20	0.652773	0.445473	0.532173	0.556973	0.613573	0.635173	0.289073	0.614473	0.349573	0.480973	0.401373	0.421973	0.442473	0.610673	0.711673	0.187673	0.504773	0.579773	0.484973	0.230073	0.566873	0.266173	0.409673	0.331173	0.600973	0.280773	0.330873	0.204273	0.586473	0.594273	0.296873	0.598273	0.207073	0.438973	0.764673	0.229373	0.169473	0.333273	0.229273	0.710173	0.177773	0.533773	0.242073	0.315673	0.157973	0.156373	0.194973
30.1667	glucose	20	0.65816	0.45566	0.52016	0.56986	0.64446	0.63166	0.37756	0.60596	0.36396	0.47676	0.39356	0.41816	0.41726	0.60096	0.74106	0.18306	0.51856	0.57816	0.48736	0.22376	0.56466	0.26496	0.41736	0.34016	0.61546	0.31756	0.30606	0.20786	0.61916	0.57976	0.29196	0.60526	0.20436	0.44766	0.72526	0.22606	0.16766	0.37546	0.23156	0.70946	0.17726	0.52346	0.25536	0.32976	0.15716	0.15656	0.19426
30.3333	glucose	20	0.696446	0.446846	0.510546	0.567046	0.580946	0.626646	0.507946	0.610446	0.380546	0.430346	0.374346	0.422746	0.411846	0.606346	0.753446	0.182046	0.519646	0.627346	0.474446	0.223646	0.561146	0.265046	0.393046	0.304446	0.622846	0.385246	0.292946	0.204246	0.567246	0.575346	0.312646	0.565446	0.202846	0.448346	0.690546	0.226746	0.166646	0.432046	0.230646	0.713246	0.178146	0.500146	0.230746	0.331746	0.158546	0.159746	0.194946
30.5	glucose	20	0.659633	0.468233	0.500233	0.566833	0.652033	0.646533	0.544033	0.595533	0.408433	0.410733	0.398733	0.421233	0.393633	0.594533	0.745733	0.177933	0.509733	0.643333	0.465633	0.223833	0.558333	0.273933	0.442033	0.288233	0.622933	0.414433	0.283633	0.202433	0.502833	0.573533	0.287333	0.546033	0.198933	0.454133	0.667933	0.223833	0.164033	0.481633	0.225233	0.717733	0.176133	0.443433	0.214433	0.330133	0.156133	0.157133	0.191333
30.6667	glucose	20	0.683019	0.486719	0.527919	0.565819	0.649919	0.602219	0.524819	0.596719	0.436219	0.410019	0.447619	0.411619	0.383519	0.575119	0.734619	0.177419	0.513319	0.671819	0.475519	0.219219	0.550919	0.269919	0.419519	0.287619	0.616419	0.416119	0.264819	0.204319	0.471419	0.597119	0.291319	0.586119	0.200119	0.448419	0.674319	0.225619	0.163919	0.567319	0.232419	0.695119	0.179119	0.446219	0.221219	0.370719	0.158119	0.159019	0.191219
30.8333	glucose	20	0.662806	0.500806	0.507506	0.540606	0.662606	0.617806	0.531406	0.601106	0.448906	0.400706	0.457006	0.421106	0.364706	0.574406	0.742206	0.173706	0.493006	0.629806	0.474906	0.219606	0.565106	0.261106	0.428906	0.283806	0.616006	0.434406	0.251506	0.201706	0.453106	0.604506	0.323806	0.588206	0.196706	0.440706	0.645406	0.225006	0.164106	0.585506	0.233206	0.715506	0.177706	0.396906	0.211906	0.374506	0.159906	0.157406	0.193506
31	glucose	20	0.665592	0.483292	0.528092	0.496492	0.689292	0.630392	0.540492	0.601592	0.457892	0.398392	0.456492	0.416092	0.352892	0.533192	0.756092	0.169992	0.504392	0.653892	0.463692	0.220992	0.553392	0.267592	0.434192	0.295092	0.611092	0.452092	0.257892	0.202492	0.409292	0.590792	0.368092	0.567892	0.199692	0.452092	0.655092	0.221592	0.163892	0.610892	0.229292	0.675492	0.182992	0.378792	0.214792	0.363692	0.159592	0.158392	0.194792
31.1667	glucose	20	0.655479	0.481579	0.503779	0.460779	0.660279	0.617779	0.585779	0.603679	0.466179	0.371379	0.437479	0.425179	0.346079	0.536579	0.709879	0.167879	0.532079	0.662679	0.470879	0.219979	0.561279	0.272479	0.453479	0.316579	0.593979	0.457779	0.250079	0.201479	0.374479	0.548979	0.375279	0.618479	0.198679	0.447279	0.581079	0.226679	0.163879	0.696179	0.226579	0.639379	0.181679	0.354579	0.207679	0.338079	0.157779	0.160579	0.194679
31.3333	glucose	20	0.678665	0.494565	0.491665	0.421265	0.691465	0.607565	0.652765	0.586065	0.484265	0.399365	0.425865	0.426265	0.344665	0.535565	0.670665	0.165765	0.520465	0.743065	0.487365	0.221765	0.566565	0.273365	0.457065	0.292965	0.593665	0.496665	0.252265	0.200865	0.341265	0.570165	0.362765	0.584365	0.201765	0.447365	0.576165	0.226765	0.163865	0.696665	0.226265	0.637965	0.179565	0.346965	0.206265	0.335165	0.156565	0.159465	0.194165
31.5	glucose	20	0.634952	0.485952	0.523152	0.463452	0.731252	0.627152	0.686852	0.599352	0.494952	0.390052	0.422452	0.413952	0.334752	0.513652	0.631952	0.165952	0.492352	0.734252	0.476152	0.217052	0.570352	0.297752	0.422352	0.279252	0.567552	0.584952	0.258152	0.199352	0.317252	0.562252	0.430652	0.610152	0.200052	0.440752	0.548652	0.228052	0.162952	0.665052	0.228352	0.674552	0.178652	0.321252	0.203552	0.339952	0.155052	0.156752	0.192852
31.6667	glucose	20	0.632438	0.474438	0.520638	0.413938	0.734938	0.660338	0.683438	0.597138	0.492838	0.380038	0.406538	0.418938	0.331538	0.533538	0.581938	0.164138	0.500938	0.706338	0.500138	0.213538	0.561038	0.307538	0.404538	0.298538	0.539138	0.599738	0.251838	0.202138	0.294438	0.599038	0.463938	0.601638	0.204638	0.445638	0.505638	0.230938	0.163438	0.638338	0.228938	0.685338	0.181838	0.316138	0.209138	0.329338	0.157138	0.156638	0.192038
31.8333	glucose	20	0.609625	0.476625	0.576525	0.406525	0.742625	0.632825	0.663625	0.589925	0.483325	0.383125	0.404325	0.399225	0.325425	0.500525	0.575625	0.161925	0.512425	0.668225	0.493025	0.208425	0.553225	0.304825	0.409125	0.327325	0.508925	0.590925	0.244225	0.199825	0.274825	0.595325	0.515525	0.579425	0.204725	0.445225	0.513125	0.230525	0.164325	0.603025	0.229725	0.685625	0.174725	0.304725	0.221425	0.326425	0.156325	0.159825	0.190025
32	glucose	20	0.636111	0.473911	0.541711	0.436311	0.740811	0.618211	0.642611	0.606711	0.491111	0.411911	0.382811	0.406311	0.319311	0.484911	0.543811	0.160711	0.501211	0.644511	0.482411	0.204211	0.568311	0.314611	0.428211	0.320811	0.484711	0.592111	0.241411	0.199811	0.259511	0.548511	0.553711	0.566311	0.204811	0.448211	0.434911	0.231211	0.164811	0.574811	0.231111	0.705811	0.174611	0.314511	0.214211	0.327511	0.157311	0.158411	0.193011
32.1666	glucose	20	0.609398	0.471598	0.538098	0.394698	0.744698	0.626898	0.632898	0.589098	0.523198	0.414398	0.364098	0.414498	0.322398	0.508998	0.501198	0.160398	0.474398	0.610898	0.481498	0.206498	0.565698	0.309598	0.424698	0.307498	0.465398	0.548698	0.238898	0.200198	0.265198	0.570398	0.586198	0.568898	0.206398	0.447398	0.390798	0.228598	0.165298	0.557398	0.231898	0.687098	0.177098	0.320898	0.209698	0.322098	0.157398	0.182098	0.190798
32.3333	glucose	20	0.585984	0.460684	0.535984	0.379684	0.748784	0.628384	0.615984	0.603684	0.560484	0.486984	0.357084	0.414884	0.327284	0.463884	0.486084	0.160884	0.478284	0.621484	0.483584	0.204984	0.567484	0.307284	0.402284	0.319484	0.447284	0.537784	0.232684	0.199584	0.255484	0.589484	0.591684	0.617984	0.205784	0.448084	0.363484	0.226584	0.165084	0.537584	0.233484	0.673484	0.171584	0.311684	0.205684	0.323484	0.156684	0.189084	0.192584
32.5	glucose	20	0.590471	0.447071	0.537471	0.363171	0.737571	0.636471	0.601771	0.589971	0.582071	0.474071	0.343371	0.391771	0.315871	0.456771	0.460271	0.158871	0.473171	0.578371	0.469471	0.200371	0.566871	0.304371	0.447571	0.287971	0.425071	0.510771	0.225971	0.198171	0.231071	0.608371	0.606571	0.582271	0.206171	0.438671	0.328571	0.228271	0.163971	0.485271	0.228371	0.686171	0.173271	0.292671	0.200971	0.317071	0.157271	0.179271	0.192971
32.6667	glucose	20	0.601157	0.430557	0.523257	0.441457	0.707057	0.616757	0.574557	0.595657	0.597257	0.483857	0.349357	0.392157	0.302457	0.420257	0.432457	0.158057	0.473157	0.509557	0.470657	0.200757	0.553457	0.303557	0.453157	0.275857	0.409857	0.480757	0.227357	0.199857	0.235457	0.581957	0.613657	0.630957	0.203557	0.431957	0.301757	0.229557	0.162757	0.462757	0.227757	0.692857	0.174757	0.297157	0.203157	0.311157	0.155857	0.176457	0.197557
32.8333	glucose	20	0.573144	0.426344	0.511144	0.489144	0.699144	0.625544	0.551644	0.569644	0.580344	0.502244	0.310744	0.385144	0.295544	0.407844	0.414744	0.157144	0.473344	0.472044	0.475744	0.198744	0.556544	0.308544	0.429444	0.272644	0.397744	0.455744	0.225944	0.198744	0.222644	0.590244	0.623644	0.600944	0.202444	0.442544	0.276044	0.226644	0.163744	0.447644	0.228044	0.654044	0.174344	0.298544	0.198944	0.311844	0.153144	0.171244	0.192644
33	glucose	20	0.56053	0.42083	0.53333	0.44343	0.69553	0.64213	0.55603	0.58213	0.58063	0.51833	0.29253	0.39483	0.33163	0.36243	0.39203	0.15553	0.47153	0.44433	0.46643	0.20033	0.56793	0.30833	0.40093	0.29903	0.38783	0.43823	0.23123	0.19843	0.21133	0.60643	0.60293	0.60133	0.20313	0.44063	0.25583	0.22453	0.16453	0.43183	0.22883	0.67893	0.17673	0.31323	0.20063	0.31463	0.15383	0.16813	0.19253
33.1666	glucose	20	0.502117	0.432617	0.553817	0.371317	0.700417	0.611217	0.537117	0.586117	0.568217	0.543817	0.294917	0.413917	0.338217	0.347817	0.363617	0.157417	0.442117	0.401917	0.466617	0.201817	0.572517	0.320717	0.401317	0.283717	0.378917	0.422817	0.228217	0.200417	0.208717	0.633217	0.605917	0.607417	0.204717	0.450317	0.238217	0.223717	0.165517	0.425117	0.231217	0.684317	0.177417	0.331917	0.202317	0.341217	0.154317	0.167917	0.192617
33.3333	glucose	20	0.422303	0.486703	0.558703	0.453903	0.705203	0.592103	0.511803	0.539803	0.528603	0.527903	0.265403	0.409903	0.334403	0.328803	0.341303	0.162003	0.438503	0.373703	0.461303	0.202603	0.585303	0.309703	0.363603	0.327303	0.378903	0.407103	0.223503	0.198803	0.208803	0.549403	0.571703	0.491303	0.205903	0.429703	0.230203	0.228803	0.168503	0.381103	0.233603	0.546703	0.177103	0.300803	0.205103	0.324903	0.156703	0.168603	0.192203
33.5	glucose	20	0.37329	0.51289	0.50649	0.48519	0.56159	0.64159	0.49439	0.48249	0.49739	0.52659	0.24959	0.40859	0.33229	0.29809	0.31059	0.16089	0.40389	0.33849	0.45209	0.20159	0.57069	0.30249	0.32559	0.30569	0.36709	0.38649	0.21679	0.19769	0.20489	0.48279	0.50219	0.43629	0.20659	0.40249	0.21899	0.22439	0.16619	0.34689	0.22989	0.48249	0.17469	0.28169	0.20189	0.29779	0.15309	0.16639	0.18609
33.6666	glucose	20	0.345376	0.475276	0.477176	0.449176	0.528076	0.603776	0.476676	0.478576	0.468276	0.504076	0.245176	0.415476	0.358676	0.278076	0.297676	0.158076	0.379076	0.308476	0.462776	0.201976	0.567376	0.293976	0.308276	0.283376	0.357076	0.375976	0.212776	0.197676	0.197076	0.447376	0.495776	0.430376	0.207276	0.397776	0.211676	0.227876	0.167976	0.323776	0.228876	0.488776	0.172376	0.273076	0.200776	0.286676	0.154076	0.166976	0.188576
33.8333	glucose	20	0.321163	0.441663	0.458563	0.487663	0.520463	0.646163	0.454963	0.482863	0.441463	0.499863	0.247563	0.394963	0.408763	0.266363	0.286463	0.154963	0.375863	0.281463	0.468863	0.199363	0.575063	0.316263	0.301363	0.268463	0.351063	0.360163	0.212963	0.196363	0.190763	0.434563	0.517363	0.432663	0.206563	0.418563	0.205963	0.227763	0.166563	0.301763	0.222963	0.530163	0.169163	0.258563	0.195963	0.275363	0.154263	0.168763	0.186063
34	glucose	20	0.304149	0.423349	0.460149	0.464449	0.527849	0.629749	0.429049	0.537349	0.420249	0.479549	0.252849	0.398149	0.520949	0.276849	0.286749	0.154849	0.355949	0.259349	0.471249	0.198849	0.582949	0.310849	0.321549	0.265249	0.351949	0.348449	0.213249	0.196549	0.185249	0.448149	0.531949	0.467349	0.203349	0.428749	0.203349	0.226049	0.166549	0.288649	0.221149	0.653249	0.173549	0.254849	0.196049	0.272749	0.153949	0.166249	0.186549
34.1667	glucose	20	0.290636	0.419636	0.495336	0.520536	0.567336	0.640736	0.404536	0.587236	0.394736	0.462536	0.266936	0.386536	0.581936	0.273336	0.304336	0.153736	0.364636	0.241436	0.470436	0.195536	0.579236	0.316536	0.348436	0.263036	0.351436	0.344936	0.280836	0.196636	0.182536	0.488136	0.552936	0.579736	0.203336	0.429636	0.210236	0.227236	0.165236	0.299536	0.218036	0.686936	0.174236	0.248736	0.194336	0.272136	0.154636	0.167536	0.183936
34.3333	glucose	20	0.274923	0.410923	0.520123	0.526623	0.641923	0.687923	0.382623	0.596823	0.369923	0.478523	0.277123	0.397723	0.603223	0.286123	0.317723	0.153723	0.349923	0.229923	0.458623	0.192423	0.570923	0.311923	0.335623	0.257323	0.344723	0.330923	0.300123	0.197323	0.192823	0.520723	0.569723	0.617223	0.202723	0.434023	0.208723	0.226023	0.162923	0.306423	0.219623	0.709923	0.173123	0.256723	0.197423	0.278623	0.153523	0.164623	0.186523
34.5	glucose	20	0.308409	0.421209	0.562709	0.533109	0.683309	0.664809	0.358409	0.607109	0.344109	0.449809	0.311409	0.411009	0.610209	0.271409	0.331209	0.154009	0.358609	0.218209	0.457809	0.193909	0.582309	0.325709	0.375809	0.254909	0.346209	0.322509	0.337309	0.199209	0.204209	0.532309	0.547609	0.609309	0.202309	0.432609	0.227709	0.228709	0.164809	0.280809	0.215309	0.732109	0.174809	0.315609	0.200409	0.280309	0.154309	0.164109	0.189509
34.6667	glucose	20	0.331496	0.431596	0.576896	0.526696	0.726796	0.610996	0.332796	0.588496	0.316996	0.473096	0.380896	0.403996	0.600396	0.257996	0.365696	0.154696	0.341996	0.209196	0.475296	0.191096	0.562296	0.322896	0.385396	0.253996	0.342896	0.314896	0.344396	0.195996	0.195096	0.584296	0.566296	0.612596	0.201996	0.429796	0.294496	0.227696	0.163696	0.268296	0.213096	0.714696	0.172496	0.342696	0.200496	0.277096	0.151996	0.163196	0.183596
34.8333	glucose	20	0.358082	0.423682	0.590382	0.520182	0.752482	0.637582	0.310182	0.592782	0.297182	0.449582	0.385482	0.385982	0.601982	0.276682	0.426382	0.152682	0.348082	0.198282	0.459682	0.189582	0.562082	0.325682	0.435282	0.302282	0.349482	0.308282	0.321082	0.199382	0.222982	0.631782	0.568482	0.611782	0.199482	0.440382	0.394482	0.227482	0.161082	0.264082	0.209982	0.719482	0.173282	0.360282	0.195882	0.269182	0.151882	0.163382	0.185082
35	glucose	20	0.381069	0.413769	0.612869	0.435169	0.731169	0.634869	0.285269	0.593469	0.274469	0.436369	0.387469	0.371369	0.615269	0.282069	0.429369	0.152469	0.318969	0.191369	0.465569	0.187869	0.549369	0.325469	0.457969	0.351769	0.350969	0.298369	0.294269	0.198069	0.214269	0.651969	0.564469	0.626569	0.197769	0.429369	0.473669	0.227969	0.160869	0.242369	0.204969	0.724669	0.169269	0.337269	0.196069	0.270869	0.152069	0.166169	0.184169
35.1666	glucose	20	0.386055	0.410555	0.597155	0.449355	0.719955	0.597955	0.267155	0.607755	0.269555	0.459055	0.395655	0.372155	0.608755	0.282955	0.453655	0.152355	0.304555	0.184655	0.492955	0.187355	0.563155	0.324755	0.477555	0.299455	0.352355	0.296455	0.320655	0.198055	0.209255	0.636655	0.598755	0.625455	0.198755	0.426555	0.516355	0.226455	0.159755	0.234655	0.204355	0.696355	0.170155	0.334555	0.193655	0.268555	0.153855	0.166155	0.184755
35.3334	glucose	20	0.382142	0.410342	0.595642	0.478042	0.704242	0.593442	0.256642	0.613242	0.249842	0.432242	0.375342	0.369742	0.588642	0.279642	0.493042	0.152242	0.287642	0.181142	0.506042	0.192242	0.559942	0.328142	0.523642	0.323542	0.350042	0.295942	0.365942	0.199742	0.240842	0.654442	0.591142	0.592142	0.202742	0.436642	0.558642	0.234242	0.162142	0.228842	0.275042	0.703742	0.176042	0.419142	0.197742	0.271742	0.151542	0.168642	0.188342
35.5	glucose	20	0.375728	0.410928	0.581028	0.445128	0.702628	0.602628	0.250028	0.604328	0.236028	0.449128	0.384828	0.364528	0.589928	0.351728	0.529028	0.151528	0.276928	0.179328	0.511128	0.189328	0.565628	0.320028	0.481028	0.289528	0.356828	0.291328	0.365828	0.201228	0.274228	0.651328	0.595128	0.629628	0.200728	0.446728	0.592828	0.230728	0.161728	0.238428	0.490028	0.697728	0.173728	0.462828	0.198528	0.283728	0.155528	0.170728	0.190628
35.6666	glucose	20	0.405115	0.420015	0.585215	0.458115	0.707015	0.614915	0.247615	0.593015	0.223015	0.443315	0.387815	0.374815	0.596515	0.431215	0.564415	0.153115	0.269415	0.187415	0.499315	0.188215	0.555015	0.318115	0.473015	0.294615	0.407015	0.278215	0.317815	0.198915	0.323315	0.639115	0.601115	0.595715	0.199915	0.439715	0.627915	0.231115	0.163715	0.249615	0.600415	0.693615	0.170115	0.563815	0.195315	0.275015	0.151515	0.168115	0.189115
35.8333	glucose	20	0.441701	0.450301	0.546101	0.424501	0.708001	0.620701	0.238801	0.590401	0.210001	0.408901	0.398001	0.363601	0.576901	0.488301	0.595301	0.154201	0.262201	0.188401	0.498601	0.189201	0.546301	0.316901	0.467901	0.276201	0.414701	0.274501	0.342401	0.200401	0.357201	0.626501	0.593501	0.606401	0.201001	0.438801	0.721401	0.231801	0.162501	0.260401	0.611901	0.716501	0.168901	0.609001	0.195501	0.296101	0.153401	0.167301	0.190101
36	glucose	20	0.479688	0.482288	0.573588	0.486988	0.734488	0.624888	0.230488	0.586488	0.201788	0.391088	0.395288	0.392088	0.607788	0.534988	0.636488	0.200788	0.255188	0.186088	0.499988	0.187588	0.555288	0.314788	0.435488	0.267888	0.443688	0.268288	0.397388	0.200888	0.452888	0.633388	0.597388	0.622488	0.204788	0.446088	0.885888	0.226188	0.161488	0.304788	0.585988	0.723388	0.172388	0.613688	0.194088	0.311088	0.151988	0.164188	0.190688
36.1667	glucose	20	0.536774	0.487574	0.555474	0.507674	0.708774	0.640074	0.230374	0.579674	0.195074	0.407674	0.400974	0.378074	0.606274	0.551274	0.710474	0.257374	0.248874	0.204374	0.489974	0.186174	0.570474	0.319074	0.446174	0.261474	0.457174	0.268074	0.351774	0.202674	0.563474	0.598574	0.591474	0.615774	0.222174	0.439174	0.846874	0.227874	0.161674	0.372274	0.593674	0.714574	0.173074	0.616374	0.192874	0.311674	0.151674	0.163974	0.190574
36.3333	glucose	20	0.589761	0.519361	0.568961	0.539461	0.667961	0.623361	0.244161	0.586161	0.188961	0.412461	0.390561	0.387161	0.613661	0.549161	0.775661	0.297061	0.250261	0.255861	0.494461	0.185061	0.547161	0.309261	0.424661	0.257961	0.482561	0.268761	0.335361	0.202561	0.663661	0.618961	0.607761	0.584761	0.215661	0.434661	0.806261	0.227561	0.157461	0.445561	0.600961	0.702961	0.173461	0.612861	0.191461	0.320861	0.149761	0.164461	0.192861
36.5	glucose	20	0.651347	0.525947	0.554847	0.547647	0.691247	0.601047	0.244447	0.584247	0.191347	0.395347	0.390147	0.392447	0.641347	0.533147	0.749647	0.332147	0.247547	0.297947	0.484047	0.190747	0.532547	0.309047	0.400647	0.371447	0.500447	0.264747	0.303947	0.202247	0.633547	0.641047	0.640147	0.614547	0.211147	0.454447	0.780147	0.225247	0.161247	0.531647	0.611747	0.703247	0.173447	0.613847	0.195047	0.324447	0.153347	0.161947	0.195347
36.6666	glucose	20	0.666934	0.490034	0.565334	0.568934	0.695134	0.619634	0.258034	0.567934	0.181334	0.412134	0.394934	0.397734	0.631134	0.526634	0.782434	0.365834	0.242634	0.423234	0.477934	0.184634	0.544534	0.309634	0.393634	0.326934	0.510634	0.254934	0.291234	0.199834	0.608534	0.643034	0.629134	0.633834	0.206734	0.443934	0.741334	0.227734	0.161834	0.568334	0.638534	0.687934	0.175734	0.622034	0.209934	0.317734	0.154134	0.160034	0.191834
36.8333	glucose	20	0.66952	0.46042	0.54322	0.57842	0.71102	0.64132	0.25012	0.57612	0.17732	0.46492	0.38752	0.39572	0.62062	0.55672	0.78192	0.40712	0.23702	0.49212	0.47922	0.18282	0.56062	0.30632	0.41722	0.29112	0.53182	0.25802	0.27022	0.20132	0.63842	0.66182	0.62842	0.62002	0.20722	0.44792	0.70902	0.22992	0.15922	0.56812	0.63002	0.71312	0.17692	0.61642	0.20412	0.32272	0.15312	0.16152	0.19212
37	glucose	20	0.674907	0.476507	0.534207	0.580707	0.715307	0.608407	0.275907	0.572407	0.173707	0.442207	0.400207	0.398407	0.621107	0.634407	0.780207	0.434007	0.229007	0.534107	0.482407	0.189407	0.540607	0.304007	0.413507	0.290007	0.549807	0.257907	0.253807	0.201407	0.826707	0.621107	0.613407	0.626107	0.209507	0.453707	0.710007	0.240907	0.161307	0.554707	0.646807	0.716907	0.179307	0.611407	0.201107	0.319207	0.154307	0.163907	0.191007
37.1666	glucose	20	0.657293	0.483593	0.529393	0.572293	0.717093	0.646593	0.289293	0.580493	0.172993	0.452293	0.427093	0.408593	0.591993	0.642593	0.752793	0.439793	0.224493	0.546993	0.459893	0.186193	0.554293	0.289893	0.411993	0.273393	0.571093	0.263493	0.253493	0.201993	0.809593	0.623693	0.614993	0.611293	0.210593	0.451993	0.697193	0.233093	0.160293	0.569793	0.652893	0.698393	0.179093	0.579293	0.200093	0.313893	0.151693	0.163293	0.189193
37.3333	glucose	20	0.65428	0.48078	0.50798	0.59918	0.72068	0.63128	0.26788	0.57428	0.17078	0.49898	0.42788	0.39748	0.57068	0.61968	0.73768	0.49208	0.27468	0.61358	0.45498	0.18498	0.54708	0.28118	0.44398	0.26318	0.63078	0.27378	0.25018	0.20118	0.74078	0.61038	0.59538	0.61908	0.21198	0.44298	0.68378	0.23288	0.16078	0.60648	0.64408	0.67998	0.17678	0.58178	0.21758	0.31188	0.15138	0.16088	0.19178
37.5	glucose	20	0.696466	0.500366	0.521566	0.587866	0.707366	0.644566	0.286066	0.578366	0.173766	0.514666	0.422366	0.415966	0.582966	0.627366	0.716666	0.518666	0.318266	0.676066	0.455766	0.187266	0.574066	0.296866	0.408666	0.263266	0.667766	0.274366	0.254866	0.201666	0.745966	0.631566	0.620966	0.597466	0.214166	0.453966	0.667766	0.233266	0.164166	0.618966	0.655766	0.686766	0.175366	0.605666	0.208466	0.314566	0.151566	0.159066	0.196966
37.6667	glucose	20	0.678453	0.495053	0.500153	0.564253	0.721453	0.646453	0.292053	0.580653	0.167253	0.493753	0.417653	0.419053	0.569953	0.618153	0.691853	0.527553	0.330953	0.673453	0.447353	0.186053	0.592853	0.286953	0.406753	0.255753	0.654353	0.280953	0.240253	0.200453	0.685753	0.564353	0.600253	0.590453	0.211353	0.440853	0.611653	0.226353	0.160053	0.620653	0.631953	0.659953	0.173353	0.598153	0.203953	0.334253	0.151953	0.159053	0.192953
37.8333	glucose	20	0.675239	0.490739	0.524239	0.469239	0.699939	0.646939	0.306539	0.570139	0.171339	0.528139	0.414639	0.401839	0.576139	0.571339	0.665839	0.704339	0.339239	0.693639	0.451539	0.193039	0.564639	0.274839	0.417839	0.339139	0.649939	0.276239	0.270839	0.201239	0.663139	0.606039	0.582839	0.576139	0.207639	0.445339	0.603539	0.229239	0.161339	0.585339	0.632139	0.656639	0.176439	0.621939	0.206539	0.321139	0.148639	0.162139	0.191539
38	glucose	20	0.648626	0.463926	0.510726	0.448626	0.690626	0.662326	0.334326	0.575226	0.168426	0.494326	0.411626	0.403426	0.567126	0.585626	0.665526	0.763626	0.338326	0.645026	0.439826	0.191826	0.567826	0.273926	0.442726	0.294526	0.654126	0.303426	0.322226	0.200126	0.647226	0.586026	0.593826	0.595426	0.207326	0.448426	0.566526	0.228026	0.161826	0.587726	0.639726	0.665426	0.173526	0.612326	0.200826	0.315426	0.149026	0.164126	0.193126
38.1667	glucose	20	0.615412	0.439212	0.493612	0.455012	0.702412	0.653412	0.431412	0.571612	0.174412	0.496612	0.407512	0.393112	0.555312	0.582012	0.633712	0.730312	0.347812	0.720512	0.441512	0.191412	0.581912	0.270412	0.423812	0.274112	0.647612	0.307212	0.278912	0.199912	0.619812	0.618312	0.587612	0.577112	0.208812	0.443912	0.548312	0.230512	0.162412	0.568712	0.606812	0.676012	0.170512	0.637512	0.196912	0.309212	0.149512	0.164412	0.191112
38.3333	glucose	20	0.667599	0.436299	0.491999	0.425699	0.631299	0.675299	0.546399	0.565799	0.198599	0.473799	0.415199	0.396399	0.568399	0.552099	0.623899	0.690099	0.344799	0.764799	0.448299	0.190999	0.552899	0.266399	0.439999	0.302199	0.642499	0.316199	0.269399	0.201799	0.594099	0.633099	0.601499	0.585199	0.209299	0.446099	0.527699	0.227399	0.164399	0.548799	0.601899	0.675699	0.175699	0.635999	0.195599	0.310199	0.150899	0.165299	0.190899
38.5	glucose	20	0.655185	0.442285	0.484085	0.409585	0.692485	0.620785	0.512485	0.574985	0.210485	0.477685	0.401285	0.371485	0.576985	0.553985	0.637485	0.654585	0.357085	0.764485	0.428885	0.186485	0.563685	0.261685	0.416985	0.368385	0.635585	0.336185	0.255085	0.201985	0.629685	0.645685	0.589885	0.592885	0.210485	0.447285	0.497485	0.234085	0.164485	0.537885	0.635785	0.660685	0.167485	0.668285	0.196385	0.313585	0.151585	0.160085	0.189285
38.6666	glucose	20	0.653272	0.432572	0.478872	0.500772	0.685872	0.607372	0.499772	0.566772	0.229372	0.505972	0.383572	0.374972	0.560972	0.517072	0.621472	0.633672	0.369572	0.731472	0.423772	0.185572	0.554972	0.261972	0.405272	0.391972	0.632472	0.354172	0.242772	0.202472	0.636372	0.612572	0.602372	0.602172	0.210272	0.461372	0.492072	0.229372	0.162872	0.523872	0.631572	0.670772	0.167272	0.646672	0.212672	0.314372	0.150672	0.157872	0.187672
38.8334	glucose	20	0.648258	0.439258	0.484958	0.510458	0.679858	0.638458	0.505458	0.564558	0.273558	0.506058	0.379658	0.355858	0.565758	0.539958	0.594458	0.603858	0.384858	0.718258	0.421358	0.186258	0.559958	0.261558	0.377858	0.309558	0.635258	0.373558	0.243658	0.202358	0.627058	0.594758	0.582158	0.612158	0.209158	0.461458	0.518958	0.231958	0.161758	0.508258	0.650058	0.676258	0.169258	0.650258	0.232158	0.316158	0.152558	0.161158	0.189658
39	glucose	20	0.609145	0.439945	0.470445	0.527345	0.691545	0.627545	0.530345	0.579945	0.327045	0.494745	0.371445	0.368245	0.578345	0.495945	0.558345	0.571645	0.404045	0.695945	0.418745	0.182645	0.562445	0.267445	0.374945	0.373945	0.613745	0.401045	0.230245	0.201145	0.585445	0.588445	0.577845	0.591345	0.205845	0.451345	0.535745	0.232245	0.161145	0.495945	0.631445	0.694345	0.169145	0.651345	0.226945	0.313845	0.150445	0.156445	0.190145
39.1666	glucose	20	0.631232	0.472532	0.463632	0.565332	0.664732	0.624332	0.622432	0.562432	0.370832	0.504032	0.384632	0.350032	0.585432	0.562032	0.536332	0.551032	0.391832	0.658332	0.421932	0.184532	0.547632	0.267932	0.383032	0.308232	0.598932	0.412732	0.229532	0.203132	0.586732	0.590332	0.592232	0.589732	0.208832	0.470332	0.521232	0.250732	0.159832	0.471032	0.591632	0.671532	0.164732	0.648832	0.228732	0.311832	0.147532	0.156132	0.187432
39.3333	glucose	20	0.627718	0.448018	0.463018	0.559318	0.649218	0.614218	0.677218	0.569118	0.396418	0.482618	0.366418	0.371518	0.546618	0.519818	0.538918	0.534918	0.392318	0.638318	0.412018	0.185318	0.548318	0.268918	0.369518	0.278518	0.579518	0.453418	0.236518	0.202218	0.557318	0.605818	0.570118	0.583218	0.206918	0.449118	0.557918	0.238118	0.160718	0.458118	0.610318	0.650618	0.166218	0.623218	0.234518	0.305618	0.150118	0.154918	0.186018
39.5	glucose	20	0.614005	0.433905	0.460105	0.569705	0.659305	0.607305	0.680205	0.578005	0.434205	0.508405	0.376905	0.376105	0.543405	0.515105	0.524905	0.490105	0.408805	0.636205	0.417605	0.181005	0.564605	0.269905	0.394905	0.274805	0.573205	0.463105	0.231105	0.202705	0.608205	0.591505	0.571905	0.567805	0.205905	0.444505	0.521805	0.235905	0.160605	0.456605	0.598405	0.642905	0.163405	0.618205	0.231905	0.301205	0.149305	0.152405	0.186505
39.6667	glucose	20	0.644791	0.417391	0.453691	0.568591	0.683691	0.594891	0.669191	0.556491	0.469091	0.492291	0.377591	0.402291	0.567291	0.515691	0.521891	0.447991	0.428891	0.639091	0.418191	0.181191	0.553791	0.257391	0.377491	0.265191	0.544591	0.465791	0.226791	0.202491	0.613091	0.576591	0.592091	0.581991	0.203691	0.435791	0.545691	0.231291	0.162691	0.437491	0.620091	0.644291	0.164691	0.614291	0.235591	0.304091	0.150891	0.150691	0.183191
39.8333	glucose	20	0.630778	0.442178	0.476978	0.560578	0.691678	0.619878	0.648678	0.557478	0.504478	0.470978	0.363678	0.376678	0.581978	0.502678	0.509878	0.424278	0.405878	0.630278	0.422078	0.183778	0.562878	0.264878	0.441278	0.266678	0.515178	0.464778	0.217178	0.202978	0.565378	0.577478	0.614778	0.601378	0.203978	0.439578	0.552178	0.232178	0.166878	0.466178	0.628678	0.656178	0.163778	0.630378	0.242578	0.308878	0.151078	0.148478	0.187778
40	glucose	20	0.599464	0.433564	0.564864	0.546764	0.690764	0.629164	0.637164	0.564364	0.518464	0.476764	0.370564	0.398964	0.543664	0.511364	0.522864	0.394264	0.432964	0.613264	0.427764	0.182164	0.545664	0.265764	0.430864	0.261064	0.496164	0.465464	0.207764	0.201964	0.574264	0.576164	0.570464	0.556764	0.202764	0.446764	0.471864	0.234964	0.165864	0.478864	0.627564	0.659164	0.166364	0.608864	0.245964	0.329864	0.148664	0.147664	0.187764
40.1666	glucose	20	0.605751	0.420351	0.502251	0.564051	0.672351	0.624051	0.617451	0.554151	0.537051	0.485751	0.360051	0.393251	0.549151	0.458151	0.531751	0.365751	0.433251	0.613651	0.413351	0.177751	0.546651	0.268951	0.423951	0.263151	0.469051	0.448751	0.204151	0.201551	0.551651	0.584651	0.572451	0.561551	0.201251	0.467351	0.491351	0.230651	0.162551	0.447451	0.637851	0.634151	0.164051	0.603151	0.221351	0.357951	0.150151	0.146351	0.183651
40.3333	glucose	20	0.590837	0.426037	0.495937	0.547237	0.652037	0.629637	0.594737	0.557837	0.735637	0.450037	0.358437	0.401737	0.556737	0.423737	0.530037	0.341737	0.407437	0.593037	0.425537	0.199837	0.554937	0.271437	0.408637	0.266837	0.442937	0.452837	0.206837	0.201437	0.575937	0.559637	0.561937	0.559837	0.200537	0.463737	0.490137	0.229337	0.165537	0.426637	0.638737	0.629337	0.164637	0.584437	0.216737	0.332137	0.150737	0.146237	0.183937
40.5	glucose	20	0.577924	0.425724	0.490924	0.485224	0.668724	0.614524	0.594424	0.553324	0.749324	0.431224	0.372524	0.412824	0.566724	0.468124	0.534724	0.320224	0.434024	0.584324	0.430224	0.195424	0.566424	0.272524	0.401324	0.263524	0.420224	0.431624	0.194924	0.202224	0.597724	0.566724	0.555824	0.545824	0.201824	0.460024	0.481624	0.238024	0.162624	0.445724	0.604624	0.650924	0.164124	0.608924	0.230024	0.316524	0.152624	0.146624	0.186324
40.6666	glucose	20	0.61671	0.40821	0.48651	0.43061	0.68001	0.61401	0.59151	0.55281	0.69641	0.45691	0.37131	0.40561	0.52981	0.43511	0.53331	0.29861	0.44501	0.55031	0.42651	0.18791	0.55171	0.27891	0.40061	0.26151	0.40761	0.43661	0.19541	0.20331	0.60201	0.58181	0.55881	0.58481	0.20051	0.45671	0.48891	0.23511	0.16331	0.46481	0.61521	0.65201	0.16391	0.61501	0.23351	0.31751	0.15181	0.15031	0.18621
40.8333	glucose	20	0.591797	0.399697	0.478397	0.402097	0.644697	0.623997	0.575097	0.551297	0.648797	0.464797	0.373697	0.404097	0.546197	0.387697	0.512697	0.271097	0.432297	0.545497	0.440897	0.184997	0.566097	0.290297	0.414597	0.252297	0.387597	0.416397	0.210297	0.201797	0.603397	0.584597	0.572097	0.570697	0.198197	0.448897	0.515597	0.235097	0.162797	0.409297	0.573097	0.642097	0.164397	0.586197	0.232897	0.309097	0.151197	0.145297	0.186197
41	glucose	20	0.604883	0.407183	0.491083	0.445683	0.681983	0.615583	0.566783	0.559383	0.623283	0.455883	0.356683	0.414483	0.540683	0.400783	0.526783	0.251083	0.483283	0.572483	0.460483	0.185383	0.564683	0.286783	0.379683	0.248183	0.375483	0.425883	0.201083	0.201483	0.587283	0.589483	0.557883	0.585083	0.197483	0.467583	0.525683	0.230083	0.161983	0.375683	0.603683	0.650183	0.165483	0.599183	0.230883	0.324883	0.152883	0.149283	0.188883
41.1667	glucose	20	0.57777	0.41137	0.49877	0.40367	0.66337	0.61507	0.54227	0.56447	0.60397	0.44767	0.36417	0.40597	0.54097	0.44337	0.52537	0.23367	0.45777	0.56717	0.44247	0.18447	0.55767	0.29517	0.38467	0.24567	0.37117	0.40917	0.19767	0.20207	0.62827	0.58267	0.55197	0.61217	0.19917	0.46177	0.49487	0.23277	0.16087	0.37187	0.59507	0.66727	0.16337	0.61227	0.21917	0.31597	0.15197	0.15027	0.18547
41.3333	glucose	20	0.578356	0.411756	0.503256	0.399256	0.675356	0.620356	0.534156	0.562756	0.580156	0.443956	0.363556	0.416156	0.517356	0.452756	0.552156	0.215856	0.475156	0.572756	0.443156	0.199256	0.554856	0.302756	0.391456	0.240556	0.358856	0.396256	0.197456	0.199956	0.645956	0.576556	0.543756	0.558156	0.213056	0.461656	0.529956	0.236156	0.162856	0.386356	0.566956	0.647256	0.162956	0.610056	0.225556	0.301556	0.152056	0.147756	0.185156
41.5	glucose	20	0.603943	0.394243	0.491743	0.391543	0.713843	0.621943	0.530543	0.552743	0.577843	0.443043	0.369143	0.406243	0.532743	0.483543	0.533343	0.201343	0.485043	0.574543	0.435343	0.201643	0.551643	0.296743	0.388643	0.238443	0.354143	0.380243	0.214943	0.198243	0.592043	0.572943	0.524743	0.537443	0.203343	0.439743	0.533943	0.234943	0.161843	0.405643	0.542043	0.609043	0.157743	0.593543	0.216243	0.303743	0.150543	0.149443	0.183843
41.6667	glucose	20	0.601729	0.400929	0.463229	0.395629	0.692729	0.621229	0.553429	0.565029	0.587029	0.441829	0.355829	0.406229	0.537629	0.508729	0.525629	0.193829	0.575329	0.584829	0.445629	0.210329	0.574729	0.305829	0.428629	0.240229	0.351529	0.377029	0.218529	0.199029	0.587029	0.553729	0.522829	0.607429	0.205429	0.443829	0.511529	0.238429	0.159029	0.429429	0.553029	0.638029	0.162829	0.602529	0.228629	0.309629	0.150429	0.153229	0.182029
41.8333	glucose	20	0.585016	0.395716	0.490916	0.368716	0.707116	0.615716	0.532816	0.551116	0.578416	0.443516	0.354016	0.388416	0.546816	0.516516	0.509216	0.183916	0.587116	0.512716	0.437016	0.205216	0.569416	0.314416	0.423816	0.240416	0.347416	0.362516	0.221816	0.198816	0.526416	0.520516	0.533916	0.585016	0.206316	0.451716	0.523616	0.260616	0.158116	0.370916	0.556616	0.629316	0.163116	0.575016	0.220516	0.314316	0.151816	0.309516	0.185816
42	glucose	20	0.590502	0.426402	0.483502	0.333502	0.710802	0.628202	0.526202	0.562702	0.566002	0.439002	0.356802	0.411902	0.566502	0.500702	0.466602	0.178002	0.512602	0.441602	0.428202	0.203802	0.555302	0.314302	0.425202	0.237602	0.346402	0.344702	0.256702	0.196302	0.496102	0.529602	0.496402	0.554002	0.203102	0.439502	0.476902	0.262302	0.159002	0.405602	0.517302	0.632402	0.163702	0.578802	0.222702	0.308602	0.149902	0.480702	0.189402
42.1666	glucose	20	0.594789	0.427489	0.501989	0.334489	0.676289	0.642189	0.510389	0.565489	0.543689	0.495689	0.363089	0.423189	0.526289	0.479389	0.442389	0.170989	0.506789	0.395089	0.431989	0.199189	0.573689	0.309789	0.399189	0.234689	0.348189	0.337689	0.229189	0.197189	0.482889	0.488689	0.480289	0.567289	0.204489	0.451589	0.445189	0.244889	0.157589	0.424089	0.482689	0.642489	0.162589	0.557289	0.217089	0.310989	0.150089	0.352089	0.185589
42.3334	glucose	20	0.578275	0.417575	0.564575	0.317575	0.662575	0.620875	0.520075	0.553075	0.546875	0.466575	0.360675	0.411875	0.506875	0.551475	0.464275	0.167075	0.567475	0.361675	0.438175	0.263975	0.555075	0.297775	0.410275	0.281775	0.343575	0.334075	0.227175	0.195175	0.476875	0.466475	0.464475	0.560575	0.200575	0.454975	0.477475	0.238075	0.155575	0.350075	0.464775	0.636075	0.163375	0.552575	0.215575	0.308975	0.148175	0.293575	0.185575
42.5	glucose	20	0.580862	0.403962	0.518362	0.361762	0.680162	0.622462	0.494362	0.555062	0.544762	0.464162	0.368062	0.404762	0.563262	0.540462	0.432962	0.163362	0.515662	0.330162	0.437262	0.242062	0.581262	0.299162	0.398462	0.256962	0.346562	0.331162	0.219662	0.197162	0.470462	0.508862	0.494962	0.596662	0.202562	0.445362	0.499262	0.237562	0.156362	0.363762	0.444462	0.624062	0.162862	0.573962	0.217762	0.305462	0.150562	0.268762	0.186062
42.6666	glucose	20	0.595848	0.400148	0.517148	0.452248	0.670348	0.587048	0.497248	0.541048	0.562248	0.465848	0.379448	0.404848	0.550048	0.512448	0.472948	0.158448	0.509848	0.305248	0.443248	0.229348	0.562948	0.305048	0.389648	0.245548	0.345348	0.315948	0.211848	0.196048	0.453348	0.527348	0.513148	0.582048	0.198348	0.448148	0.417548	0.235248	0.155148	0.367848	0.418848	0.624948	0.162348	0.583048	0.208448	0.302448	0.146948	0.242148	0.185248
42.8333	glucose	20	0.585435	0.399035	0.575335	0.492635	0.657235	0.604735	0.477035	0.543835	0.508735	0.463035	0.358735	0.404435	0.551335	0.519535	0.437535	0.155035	0.582435	0.281835	0.430835	0.218835	0.558535	0.303635	0.395235	0.238935	0.349835	0.309535	0.215435	0.195535	0.432435	0.548035	0.513235	0.541235	0.199835	0.442835	0.421335	0.232435	0.157135	0.355335	0.397735	0.634435	0.164935	0.580335	0.199335	0.309035	0.150435	0.226435	0.187435
43	glucose	20	0.607621	0.393021	0.540621	0.505721	0.646821	0.591521	0.508621	0.544921	0.503321	0.476121	0.365821	0.402421	0.547121	0.556721	0.422821	0.152921	0.530821	0.283821	0.440921	0.211521	0.548321	0.300621	0.369921	0.234221	0.343921	0.297921	0.218021	0.197521	0.433921	0.548221	0.517721	0.572821	0.214021	0.440621	0.469221	0.237321	0.154621	0.342221	0.369721	0.647021	0.166821	0.589621	0.215721	0.316221	0.147021	0.212421	0.185621
43.1667	glucose	20	0.605208	0.396708	0.544808	0.513808	0.636708	0.592508	0.513808	0.556508	0.485608	0.459908	0.348808	0.392608	0.523408	0.511508	0.449508	0.150108	0.521808	0.265208	0.442908	0.204808	0.546208	0.299908	0.373608	0.229708	0.351508	0.289508	0.221108	0.197208	0.465908	0.566508	0.536308	0.558408	0.206108	0.436108	0.360808	0.232308	0.154608	0.345908	0.351508	0.612508	0.163008	0.585908	0.208808	0.312908	0.147908	0.206608	0.183708
43.3333	glucose	20	0.610494	0.400194	0.554894	0.524994	0.640094	0.605094	0.543594	0.549294	0.462394	0.464194	0.356994	0.405594	0.529194	0.543894	0.429394	0.147894	0.528294	0.262994	0.435294	0.198694	0.543594	0.297894	0.369794	0.228394	0.359294	0.293794	0.238494	0.196394	0.531094	0.559294	0.551694	0.546394	0.205494	0.440594	0.327894	0.232494	0.156994	0.348094	0.331194	0.636294	0.166094	0.547294	0.210194	0.311094	0.147694	0.193994	0.183394
43.5	glucose	20	0.584281	0.394981	0.556581	0.520781	0.634481	0.619781	0.512081	0.544781	0.456381	0.444981	0.355081	0.420581	0.538881	0.546181	0.418781	0.146881	0.504581	0.252781	0.448381	0.199281	0.554381	0.301281	0.390181	0.227281	0.360181	0.290781	0.251481	0.196881	0.517881	0.553781	0.562981	0.570281	0.202281	0.445581	0.309481	0.235181	0.157181	0.406481	0.328381	0.630881	0.165181	0.510881	0.210381	0.308281	0.147781	0.188081	0.183281
43.6666	glucose	20	0.613267	0.386267	0.539067	0.511167	0.644867	0.637767	0.544567	0.550367	0.469867	0.459867	0.341467	0.412167	0.515067	0.526267	0.440267	0.143567	0.517867	0.234167	0.443167	0.194267	0.565267	0.309967	0.392867	0.228167	0.377067	0.285267	0.241467	0.195367	0.572167	0.564567	0.557567	0.529667	0.210867	0.454267	0.309067	0.238567	0.156267	0.460667	0.307267	0.638567	0.167267	0.470967	0.204767	0.307067	0.147567	0.184467	0.183067
43.8333	glucose	20	0.617754	0.389054	0.556054	0.402954	0.638854	0.625854	0.543154	0.547754	0.435154	0.428254	0.364154	0.400154	0.536654	0.565154	0.446254	0.143854	0.520054	0.241254	0.449954	0.198254	0.571454	0.320354	0.374954	0.229754	0.424854	0.291554	0.246454	0.198054	0.645154	0.545454	0.554154	0.586554	0.207854	0.450254	0.292654	0.237054	0.159754	0.470954	0.299454	0.642554	0.168254	0.517154	0.220054	0.326254	0.147554	0.183654	0.183854
44	glucose	20	0.587041	0.388941	0.572541	0.444941	0.631341	0.637241	0.530141	0.541141	0.412741	0.459041	0.351241	0.410841	0.569041	0.542641	0.447441	0.142641	0.591241	0.265841	0.448941	0.196741	0.566641	0.317741	0.393241	0.224641	0.436541	0.281641	0.241441	0.197741	0.580241	0.546241	0.546241	0.570741	0.202541	0.448241	0.282741	0.236641	0.157441	0.487841	0.288841	0.634641	0.163241	0.546441	0.213641	0.349441	0.148141	0.178241	0.182741
44.1666	glucose	20	0.560127	0.386127	0.594127	0.474427	0.609627	0.595027	0.542227	0.544927	0.389827	0.457627	0.348927	0.400527	0.578027	0.565527	0.429027	0.141827	0.549427	0.325227	0.433727	0.203227	0.576527	0.318727	0.384327	0.224827	0.447427	0.277127	0.343727	0.195827	0.584027	0.580227	0.544627	0.551927	0.215727	0.442227	0.268927	0.232127	0.156527	0.402127	0.275027	0.639327	0.167127	0.531527	0.210027	0.317427	0.149027	0.170527	0.183727
44.3333	glucose	20	0.559714	0.377314	0.586014	0.509514	0.645914	0.633914	0.513214	0.540414	0.381414	0.414514	0.360214	0.411114	0.543814	0.491514	0.425314	0.142514	0.532414	0.389014	0.443014	0.234614	0.577114	0.314414	0.360414	0.221114	0.464614	0.292514	0.337814	0.195914	0.569614	0.566914	0.562214	0.531014	0.211214	0.432514	0.257214	0.231514	0.155814	0.445014	0.269014	0.624814	0.169114	0.533714	0.209414	0.315214	0.147514	0.171014	0.185614
44.5	glucose	20	0.5744	0.3824	0.5899	0.505	0.673	0.62	0.5309	0.5444	0.3751	0.4508	0.3671	0.4109	0.5594	0.5399	0.4473	0.1425	0.4896	0.471	0.4402	0.2541	0.5838	0.3136	0.3933	0.2255	0.489	0.3023	0.3242	0.1963	0.5811	0.5627	0.5614	0.547	0.2095	0.434	0.3465	0.2341	0.1581	0.4988	0.2642	0.6147	0.1722	0.5392	0.2168	0.3147	0.1488	0.1733	0.1832
44.6667	glucose	20	0.539387	0.395287	0.594987	0.506087	0.659087	0.646587	0.534887	0.547087	0.343387	0.432887	0.357487	0.411287	0.550187	0.549587	0.447787	0.142287	0.494587	0.512087	0.441887	0.294187	0.574287	0.313787	0.396787	0.221287	0.501087	0.306187	0.293687	0.194487	0.594687	0.560087	0.557787	0.560987	0.215587	0.416787	0.417987	0.231887	0.159487	0.516287	0.282087	0.613087	0.175187	0.560087	0.230387	0.310287	0.148187	0.171187	0.180787
44.8333	glucose	20	0.614273	0.403873	0.604673	0.462873	0.681073	0.654873	0.532173	0.550473	0.317673	0.425573	0.361273	0.407873	0.532373	0.544873	0.458073	0.141573	0.496473	0.564773	0.447273	0.262573	0.570673	0.316573	0.406573	0.218973	0.518273	0.310273	0.275673	0.195773	0.661473	0.536673	0.544673	0.576573	0.209973	0.410673	0.443673	0.233573	0.157273	0.569673	0.277173	0.602473	0.172173	0.543773	0.227473	0.304173	0.147073	0.165873	0.183373
45	glucose	20	0.56466	0.40036	0.56986	0.53196	0.68286	0.65146	0.54186	0.53976	0.28586	0.41516	0.36536	0.40946	0.54146	0.52656	0.48226	0.13946	0.47806	0.55356	0.46006	0.24646	0.55446	0.30096	0.39896	0.28066	0.53436	0.31026	0.26516	0.19546	0.66066	0.55176	0.55406	0.55156	0.20766	0.42386	0.47956	0.23056	0.15486	0.56166	0.27206	0.59086	0.17176	0.52396	0.21266	0.31236	0.14356	0.16016	0.18046
45.1667	glucose	20	0.590246	0.399546	0.555146	0.553646	0.661546	0.644846	0.513846	0.530846	0.268246	0.417546	0.375546	0.396346	0.544246	0.489846	0.525946	0.140246	0.485046	0.572646	0.460046	0.229846	0.546546	0.305646	0.404646	0.273946	0.557446	0.306946	0.306846	0.194646	0.662246	0.554546	0.548846	0.549246	0.209846	0.417546	0.524746	0.230346	0.158246	0.563046	0.268546	0.614146	0.174346	0.472346	0.209146	0.313046	0.143746	0.160746	0.182446
45.3333	glucose	20	0.591833	0.395633	0.541833	0.540333	0.658833	0.629133	0.537033	0.528033	0.256733	0.426733	0.362233	0.391933	0.584333	0.531733	0.554533	0.140233	0.490933	0.603533	0.472133	0.227333	0.553933	0.305433	0.378933	0.330733	0.569633	0.311933	0.389233	0.195433	0.645333	0.541633	0.550133	0.600833	0.209133	0.417733	0.536733	0.231233	0.159333	0.619033	0.260833	0.616533	0.172033	0.423633	0.205933	0.314433	0.146333	0.160533	0.183233
45.5	glucose	20	0.590819	0.397219	0.539519	0.578919	0.659719	0.628119	0.520519	0.531219	0.237119	0.425019	0.360319	0.404619	0.572519	0.517719	0.576819	0.140419	0.488819	0.628419	0.460419	0.220719	0.549119	0.309519	0.373519	0.297019	0.616519	0.309119	0.360019	0.195319	0.630819	0.568919	0.554119	0.584519	0.206819	0.415619	0.570619	0.230919	0.160619	0.631319	0.259219	0.643619	0.172819	0.377519	0.198719	0.315719	0.144619	0.325119	0.180419
45.6666	glucose	20	0.531506	0.412706	0.528306	0.554906	0.651306	0.635706	0.501706	0.521806	0.222206	0.424206	0.353606	0.379406	0.590806	0.463506	0.577706	0.140706	0.466606	0.642506	0.462706	0.214206	0.573906	0.307606	0.387206	0.323106	0.671206	0.325506	0.306206	0.195906	0.643206	0.568406	0.543506	0.553206	0.206506	0.417706	0.575706	0.233406	0.160606	0.590906	0.307506	0.607106	0.173006	0.345306	0.201706	0.310106	0.145806	0.276806	0.181606
45.8334	glucose	20	0.565692	0.409692	0.537292	0.543792	0.628092	0.636892	0.500492	0.522792	0.210892	0.402492	0.349392	0.377592	0.566592	0.514292	0.603192	0.139292	0.479292	0.672692	0.480592	0.253392	0.561392	0.300592	0.375092	0.269992	0.675092	0.326692	0.273392	0.195692	0.607892	0.563792	0.562092	0.546392	0.202592	0.435092	0.601792	0.232892	0.162192	0.570992	0.379092	0.653092	0.168992	0.319092	0.196292	0.310692	0.144492	0.236992	0.178792
46	glucose	20	0.626179	0.409379	0.536479	0.577679	0.662879	0.598279	0.534879	0.533779	0.201279	0.408379	0.364179	0.403279	0.592679	0.503779	0.596379	0.136979	0.475079	0.602079	0.468579	0.243379	0.549879	0.298079	0.356779	0.249279	0.686779	0.326579	0.321579	0.197779	0.627779	0.565479	0.572179	0.594879	0.198579	0.428879	0.646079	0.234379	0.160679	0.593079	0.463879	0.617879	0.169679	0.298879	0.197779	0.311179	0.145979	0.215279	0.175979
46.1666	glucose	20	0.625865	0.403465	0.520265	0.547065	0.663665	0.621965	0.514065	0.529765	0.194865	0.383265	0.365665	0.387365	0.553565	0.479465	0.576865	0.136565	0.548565	0.604365	0.454465	0.270465	0.542265	0.284265	0.374265	0.286165	0.682165	0.339465	0.321665	0.195065	0.623665	0.562765	0.572365	0.553765	0.196065	0.421665	0.618265	0.230565	0.157865	0.574965	0.533565	0.630965	0.168465	0.282565	0.197265	0.344965	0.144065	0.200565	0.178865
46.3333	glucose	20	0.631052	0.401752	0.519552	0.546552	0.667052	0.643252	0.514152	0.525952	0.190952	0.358952	0.376052	0.389152	0.576152	0.505052	0.683452	0.138352	0.498952	0.651952	0.457052	0.256152	0.552152	0.276452	0.367052	0.266452	0.673552	0.340352	0.297452	0.196652	0.626852	0.554852	0.566652	0.563052	0.195052	0.431152	0.657752	0.232152	0.155852	0.536452	0.575652	0.635152	0.173152	0.268052	0.196352	0.328352	0.142552	0.275552	0.177552
46.5	glucose	20	0.633538	0.416638	0.524738	0.565538	0.632538	0.627538	0.484538	0.519838	0.181838	0.405338	0.390738	0.389938	0.553138	0.534038	0.707938	0.137638	0.568838	0.672038	0.458238	0.293038	0.556838	0.278938	0.366338	0.245838	0.668138	0.344538	0.377438	0.195038	0.587438	0.559138	0.561438	0.566638	0.193038	0.425038	0.689638	0.231938	0.156238	0.539738	0.622338	0.652238	0.169838	0.260138	0.191838	0.314438	0.140438	0.584438	0.178738
46.6667	glucose	20	0.611825	0.413825	0.507825	0.498025	0.635525	0.595225	0.432425	0.517925	0.182725	0.365725	0.407725	0.389325	0.553125	0.537625	0.716825	0.137825	0.486925	0.687025	0.452425	0.289125	0.572325	0.283625	0.374725	0.268925	0.654025	0.344625	0.296025	0.195025	0.596125	0.552525	0.569025	0.604625	0.193525	0.415925	0.688125	0.229625	0.155925	0.527025	0.619225	0.647825	0.168025	0.247725	0.196925	0.314725	0.140425	0.421225	0.176825
46.8333	glucose	20	0.609011	0.411411	0.513711	0.520011	0.642511	0.603511	0.411611	0.529011	0.180511	0.344611	0.397711	0.413811	0.546511	0.566411	0.697211	0.139711	0.465511	0.697611	0.457111	0.282411	0.581711	0.272111	0.375511	0.252411	0.646011	0.337911	0.328511	0.195811	0.561711	0.578311	0.579911	0.602111	0.194111	0.411711	0.672211	0.229311	0.160111	0.512111	0.645111	0.622111	0.169511	0.275211	0.199011	0.308111	0.140611	0.321011	0.173011
47	glucose	20	0.606898	0.412098	0.501098	0.548598	0.655998	0.623198	0.392898	0.520398	0.178898	0.346998	0.389098	0.418998	0.555398	0.511098	0.654798	0.138098	0.492898	0.685098	0.467198	0.346598	0.585498	0.259198	0.368598	0.377598	0.638098	0.349998	0.339398	0.195498	0.544698	0.575398	0.576798	0.578198	0.194398	0.411098	0.663298	0.232798	0.157098	0.506998	0.650698	0.630298	0.166698	0.273998	0.217498	0.326598	0.142098	0.271798	0.169398
47.1666	glucose	20	0.603484	0.423184	0.508584	0.565884	0.603384	0.623784	0.359684	0.527284	0.174584	0.344784	0.386884	0.421984	0.546784	0.511984	0.699684	0.136784	0.458484	0.679984	0.464084	0.302984	0.593684	0.265484	0.378284	0.491684	0.601984	0.365684	0.292584	0.194884	0.587084	0.567484	0.574984	0.581484	0.197884	0.412684	0.653984	0.231584	0.155484	0.445684	0.646584	0.621984	0.168184	0.380384	0.203284	0.322384	0.141684	0.239584	0.169784
47.3333	glucose	20	0.593271	0.432771	0.530571	0.555171	0.630871	0.599971	0.343971	0.519171	0.171671	0.353271	0.380671	0.414271	0.555271	0.479971	0.654971	0.136871	0.441671	0.623471	0.456371	0.295171	0.586371	0.263271	0.374171	0.406471	0.556971	0.375071	0.265371	0.193971	0.591571	0.579471	0.549071	0.601071	0.198371	0.414871	0.629271	0.229071	0.152971	0.405071	0.637971	0.633571	0.164671	0.471071	0.194871	0.306971	0.141071	0.225271	0.167271
47.5	glucose	20	0.585157	0.459357	0.528157	0.582157	0.626757	0.595657	0.328457	0.526557	0.181957	0.347557	0.372657	0.395757	0.557157	0.484157	0.674057	0.139057	0.455657	0.646457	0.434057	0.269957	0.567857	0.256557	0.388357	0.544457	0.528457	0.367457	0.256757	0.195657	0.576157	0.560457	0.573057	0.575857	0.196657	0.418557	0.604757	0.235057	0.156757	0.375857	0.617357	0.601557	0.165057	0.531357	0.214957	0.306757	0.139257	0.216357	0.168157
47.6666	glucose	20	0.584644	0.449044	0.551744	0.555144	0.624444	0.606344	0.310944	0.515644	0.190844	0.423044	0.383644	0.409844	0.578044	0.498944	0.712744	0.140044	0.494544	0.645044	0.449344	0.252644	0.567244	0.259644	0.375544	0.561144	0.494744	0.364144	0.253844	0.196544	0.621444	0.551444	0.558044	0.579644	0.190244	0.427344	0.605344	0.232744	0.155844	0.353044	0.607644	0.618744	0.166444	0.573144	0.207544	0.315844	0.139944	0.209644	0.167744
47.8333	glucose	20	0.60023	0.45473	0.53693	0.48153	0.62233	0.57403	0.28763	0.52233	0.17833	0.37913	0.36623	0.42453	0.57413	0.52953	0.66963	0.14113	0.46213	0.66543	0.42613	0.26053	0.57843	0.25093	0.37423	0.53393	0.46883	0.36593	0.24923	0.19593	0.57673	0.54193	0.56733	0.57633	0.19423	0.41913	0.59283	0.23823	0.15513	0.31983	0.62313	0.61353	0.16733	0.57023	0.20093	0.32603	0.14013	0.19673	0.17103
48	glucose	20	0.602917	0.442317	0.546117	0.474117	0.635917	0.576017	0.315617	0.529217	0.195517	0.365817	0.389817	0.412517	0.581317	0.498817	0.639017	0.141717	0.429617	0.634717	0.431717	0.258717	0.579917	0.247217	0.366017	0.479517	0.450117	0.361517	0.243217	0.195017	0.505917	0.547717	0.571017	0.590217	0.193117	0.407517	0.551417	0.237817	0.156417	0.303217	0.624817	0.605517	0.167017	0.596217	0.204917	0.317417	0.143717	0.188817	0.168617
48.1667	glucose	20	0.616503	0.427603	0.573303	0.410703	0.628003	0.558803	0.394903	0.524203	0.208803	0.376403	0.370203	0.386503	0.570003	0.483203	0.621303	0.167803	0.515803	0.615003	0.442303	0.289803	0.548503	0.257603	0.360503	0.441303	0.427903	0.374003	0.234903	0.193603	0.598103	0.576103	0.561003	0.589603	0.193803	0.419003	0.562203	0.249403	0.151903	0.291203	0.556003	0.585303	0.166103	0.578203	0.199003	0.307003	0.141403	0.180403	0.165203
48.3333	glucose	20	0.63359	0.42729	0.54119	0.43819	0.60839	0.61489	0.40889	0.52839	0.24449	0.39019	0.36739	0.38849	0.53379	0.49839	0.64189	0.21559	0.43499	0.61039	0.44679	0.26709	0.56889	0.25669	0.35959	0.70269	0.40539	0.36849	0.23289	0.19349	0.61799	0.56239	0.58009	0.55769	0.19239	0.43049	0.54639	0.24469	0.15209	0.26029	0.61549	0.58249	0.16399	0.55529	0.19919	0.30999	0.14139	0.18629	0.16599
48.5	glucose	20	0.597776	0.430576	0.535276	0.422276	0.656776	0.572376	0.346176	0.524476	0.297876	0.378676	0.379376	0.370776	0.539576	0.482476	0.621276	0.251976	0.433176	0.649576	0.437476	0.275176	0.557076	0.264776	0.387776	0.762076	0.397676	0.368476	0.230176	0.194376	0.581076	0.568276	0.588876	0.606476	0.190176	0.426976	0.544976	0.239476	0.152576	0.246776	0.651876	0.587376	0.163176	0.567176	0.199776	0.304376	0.140876	0.184176	0.164076
48.6667	glucose	20	0.630963	0.425563	0.525563	0.482863	0.665363	0.546363	0.330463	0.527963	0.334263	0.364563	0.392863	0.382963	0.555663	0.494263	0.621163	0.284263	0.429363	0.641163	0.442463	0.296363	0.577663	0.263763	0.378563	0.817963	0.386563	0.378663	0.229263	0.193263	0.540163	0.569363	0.580763	0.591063	0.191063	0.423463	0.522563	0.238563	0.152163	0.256063	0.645063	0.588063	0.164263	0.593563	0.199463	0.311663	0.138563	0.182863	0.167063
48.8333	glucose	20	0.61435	0.43705	0.48875	0.52445	0.64555	0.57705	0.30165	0.52495	0.35705	0.37825	0.37315	0.41265	0.54535	0.48095	0.58905	0.32275	0.42625	0.61745	0.43755	0.33965	0.56245	0.26205	0.39215	0.82835	0.37705	0.37525	0.23015	0.19375	0.53875	0.56765	0.56825	0.59445	0.18995	0.41165	0.50535	0.23855	0.15415	0.27425	0.65975	0.58055	0.16565	0.57105	0.21725	0.30745	0.13955	0.17485	0.16995
49	glucose	20	0.616636	0.470736	0.496536	0.545636	0.673036	0.594036	0.282336	0.532936	0.406836	0.388636	0.357836	0.417236	0.526636	0.488236	0.608336	0.349336	0.416636	0.605836	0.429636	0.437236	0.557636	0.272336	0.384536	0.795236	0.396436	0.355736	0.224236	0.192536	0.547036	0.564536	0.589436	0.592836	0.187436	0.424636	0.452436	0.233236	0.154436	0.310536	0.655736	0.579736	0.161836	0.560036	0.225336	0.306136	0.139336	0.171736	0.170336
49.1666	glucose	20	0.579323	0.470023	0.486523	0.553323	0.642023	0.597223	0.263323	0.531323	0.488923	0.394223	0.377423	0.406123	0.515723	0.498223	0.579323	0.356723	0.412323	0.596223	0.426823	0.428523	0.549523	0.268023	0.394323	0.683923	0.365223	0.353623	0.222223	0.192023	0.585123	0.556223	0.566823	0.566223	0.184123	0.426123	0.484523	0.238823	0.151623	0.395823	0.629723	0.594423	0.161323	0.572023	0.232623	0.306223	0.137823	0.167723	0.167823
49.3334	glucose	20	0.578909	0.473909	0.480009	0.550509	0.650109	0.585009	0.248009	0.528109	0.521909	0.386509	0.392709	0.423709	0.563209	0.520509	0.585909	0.374009	0.418809	0.610809	0.423609	0.356409	0.546909	0.260309	0.374509	0.646609	0.356609	0.360509	0.220809	0.192709	0.603109	0.536409	0.580309	0.559209	0.186009	0.414109	0.510309	0.231509	0.153009	0.426009	0.616309	0.580509	0.160209	0.557509	0.236609	0.308809	0.138909	0.164209	0.165509
49.5	glucose	20	0.556596	0.466396	0.496996	0.558996	0.629496	0.618196	0.240596	0.531996	0.576896	0.395196	0.386396	0.428496	0.562496	0.527896	0.550296	0.392396	0.421396	0.626196	0.428496	0.340496	0.550196	0.280196	0.354596	0.593896	0.358596	0.352796	0.214296	0.191896	0.596596	0.508596	0.568996	0.599096	0.182996	0.405496	0.454096	0.234896	0.150996	0.479196	0.616796	0.560096	0.162196	0.555996	0.214296	0.305196	0.137296	0.164096	0.165996
49.6666	glucose	20	0.612082	0.462982	0.497682	0.548882	0.613482	0.595482	0.244182	0.535682	0.604682	0.405382	0.383382	0.415482	0.567582	0.515982	0.564982	0.409882	0.427882	0.588782	0.418482	0.370782	0.563782	0.284882	0.348882	0.562982	0.362682	0.363482	0.210482	0.192082	0.566482	0.528582	0.577682	0.617582	0.184182	0.402682	0.472782	0.235282	0.152382	0.527482	0.552082	0.599682	0.157082	0.537682	0.220082	0.327182	0.137982	0.172182	0.165682
49.8333	glucose	20	0.603869	0.489369	0.484569	0.506869	0.638269	0.585969	0.247569	0.537669	0.791069	0.406569	0.385769	0.414569	0.564869	0.536769	0.584269	0.431769	0.431769	0.594269	0.419669	0.540669	0.573569	0.299169	0.364169	0.526469	0.368069	0.362969	0.213369	0.193669	0.553369	0.542269	0.570069	0.586169	0.185469	0.410669	0.515469	0.233669	0.153069	0.534369	0.548469	0.584369	0.156469	0.562569	0.210269	0.313569	0.140169	0.446669	0.169469
50	glucose	20	0.611755	0.481855	0.477755	0.496855	0.635355	0.614455	0.248055	0.538555	0.778055	0.404855	0.384355	0.404055	0.567655	0.578455	0.613355	0.457755	0.442155	0.586155	0.428855	0.550255	0.554955	0.293355	0.360655	0.498955	0.359855	0.347455	0.202455	0.193155	0.519455	0.526955	0.541355	0.575255	0.185555	0.412955	0.478755	0.234255	0.152655	0.546655	0.541755	0.581655	0.152355	0.549655	0.254055	0.309355	0.137855	0.354955	0.167455
50.1667	glucose	3	0.610042	0.488842	0.492342	0.422042	0.679742	0.596442	0.251742	0.522842	0.707442	0.420742	0.393342	0.396142	0.562042	0.509642	0.567242	0.532442	0.435642	0.530142	0.448742	0.492242	0.552842	0.292442	0.371742	0.461242	0.361342	0.340842	0.204842	0.194542	0.563142	0.532442	0.547342	0.565442	0.185942	0.414242	0.483442	0.229042	0.155542	0.545642	0.497042	0.590142	0.157842	0.534942	0.229042	0.302342	0.139842	0.290542	0.167842
50.3333	glucose	3	0.610028	0.492428	0.480628	0.487728	0.656828	0.605528	0.246428	0.530828	0.645528	0.454728	0.389828	0.406928	0.569628	0.509028	0.591728	0.701128	0.422228	0.586028	0.430828	0.468928	0.573328	0.294228	0.395028	0.417028	0.363728	0.342328	0.201928	0.194528	0.572428	0.537828	0.539528	0.574028	0.183628	0.424028	0.535428	0.232428	0.155028	0.541328	0.480128	0.582228	0.158928	0.542728	0.214928	0.304328	0.140828	0.252528	0.172128
50.5	glucose	3	0.611215	0.461415	0.481415	0.516015	0.645915	0.598215	0.256515	0.517015	0.631115	0.445915	0.385415	0.404915	0.553015	0.534815	0.593115	0.719815	0.559615	0.592615	0.426015	0.368115	0.559015	0.301715	0.394715	0.385115	0.415815	0.345515	0.199215	0.192315	0.564115	0.518715	0.601115	0.582715	0.181515	0.414715	0.491815	0.236815	0.152515	0.527715	0.438015	0.570615	0.160815	0.525315	0.207415	0.304615	0.138215	0.232015	0.166815
50.6666	glucose	3	0.608901	0.466201	0.495501	0.569601	0.641101	0.611201	0.290201	0.519701	0.654501	0.462801	0.386901	0.420801	0.552901	0.536401	0.618001	0.707901	0.471701	0.578401	0.421701	0.426201	0.558801	0.299901	0.408101	0.360601	0.398601	0.357301	0.199301	0.193501	0.601601	0.535201	0.609501	0.612101	0.196701	0.417001	0.482501	0.232201	0.153301	0.541701	0.413201	0.573401	0.161001	0.534001	0.213901	0.316101	0.139401	0.210101	0.170501
50.8333	glucose	3	0.623588	0.454788	0.474588	0.558488	0.675188	0.612188	0.393288	0.529688	0.621888	0.440188	0.391088	0.411788	0.535088	0.507088	0.621688	0.675788	0.429688	0.603988	0.418988	0.351588	0.556488	0.311988	0.410288	0.325288	0.381988	0.349788	0.202088	0.194588	0.581988	0.538988	0.606488	0.583088	0.227188	0.423788	0.512888	0.241988	0.152788	0.484288	0.388988	0.570188	0.156288	0.516588	0.207388	0.305288	0.137088	0.195588	0.169188
51	glucose	3	0.582074	0.458874	0.479974	0.553974	0.678074	0.599174	0.453474	0.525574	0.631474	0.483174	0.382574	0.415974	0.546474	0.464574	0.600874	0.646974	0.431374	0.597274	0.411974	0.313874	0.540974	0.311074	0.397974	0.304974	0.417774	0.375274	0.197674	0.195074	0.557274	0.550774	0.594474	0.556774	0.213174	0.418074	0.543374	0.243674	0.153574	0.429074	0.378874	0.557074	0.159874	0.528474	0.208174	0.297274	0.137874	0.183274	0.177774
51.1666	glucose	3	0.576061	0.461661	0.475761	0.560261	0.643861	0.596861	0.487961	0.516161	0.641461	0.483061	0.382561	0.391661	0.556361	0.452861	0.620261	0.618661	0.428961	0.596261	0.412861	0.293961	0.545461	0.308561	0.390161	0.280461	0.367961	0.368061	0.197761	0.193361	0.580761	0.565261	0.559361	0.530161	0.210061	0.410561	0.495461	0.299961	0.154661	0.410861	0.362561	0.568961	0.155661	0.546161	0.201561	0.296661	0.135561	0.174761	0.175961
51.3333	glucose	3	0.574147	0.461947	0.475347	0.559347	0.627947	0.633747	0.502047	0.523147	0.633447	0.479847	0.393447	0.387447	0.564847	0.490647	0.611247	0.602047	0.449447	0.621447	0.433747	0.282547	0.541747	0.310147	0.397947	0.266947	0.436447	0.359447	0.239747	0.196547	0.552447	0.564447	0.551947	0.568247	0.238547	0.422647	0.494747	0.270747	0.155047	0.393447	0.347847	0.554547	0.161547	0.542747	0.224047	0.309847	0.137147	0.172347	0.180347
51.5	glucose	3	0.580034	0.461534	0.463734	0.556734	0.604634	0.612734	0.490334	0.518734	0.621934	0.460634	0.385134	0.385534	0.523434	0.413034	0.610634	0.566034	0.445534	0.576334	0.427434	0.251134	0.548334	0.311634	0.388934	0.242634	0.466234	0.330434	0.209834	0.193034	0.559534	0.542534	0.563534	0.597834	0.218234	0.414334	0.515634	0.254734	0.151634	0.369634	0.330934	0.562234	0.153834	0.545134	0.213234	0.309134	0.135434	0.165534	0.177634
51.6667	glucose	3	0.57312	0.44872	0.45462	0.58392	0.63672	0.57732	0.49562	0.51562	0.62012	0.46292	0.39222	0.40022	0.46822	0.41682	0.60082	0.55042	0.44152	0.55112	0.43282	0.25212	0.55952	0.31412	0.41492	0.23142	0.45552	0.32042	0.24612	0.19422	0.50992	0.55072	0.53362	0.54642	0.21482	0.41412	0.47352	0.25182	0.15212	0.34692	0.32052	0.56502	0.15782	0.55052	0.22142	0.33382	0.13562	0.16492	0.17952
51.8333	glucose	3	0.549507	0.454407	0.443207	0.585707	0.589907	0.562007	0.475907	0.514207	0.587707	0.492407	0.381307	0.394107	0.440307	0.368707	0.571507	0.529707	0.447307	0.499807	0.438007	0.240607	0.531907	0.330607	0.397707	0.219207	0.486407	0.315907	0.219707	0.191407	0.581107	0.528607	0.522607	0.582307	0.210707	0.409907	0.382907	0.258007	0.151907	0.328507	0.301307	0.548007	0.155707	0.535407	0.227107	0.312407	0.134607	0.185207	0.177707
52	glucose	3	0.589293	0.442493	0.439593	0.574393	0.584093	0.553593	0.499793	0.505793	0.585493	0.449993	0.376293	0.401193	0.408293	0.378793	0.543993	0.517093	0.440193	0.501493	0.418893	0.233493	0.522093	0.329893	0.399093	0.214793	0.481393	0.325593	0.208593	0.193593	0.556693	0.532193	0.542093	0.564693	0.205693	0.408593	0.385393	0.272893	0.149293	0.308793	0.289593	0.596693	0.154693	0.549293	0.215693	0.304593	0.133993	0.185893	0.178293
52.1667	glucose	3	0.55268	0.44798	0.44168	0.55698	0.63278	0.58918	0.50178	0.50718	0.59028	0.42628	0.38398	0.40348	0.40078	0.34478	0.53488	0.48068	0.55908	0.45148	0.41048	0.23378	0.52928	0.33078	0.38728	0.21128	0.48488	0.31448	0.20328	0.19478	0.56648	0.52968	0.56018	0.57608	0.20838	0.40288	0.33538	0.26048	0.15348	0.28648	0.27798	0.58398	0.15418	0.54298	0.22418	0.30358	0.13308	0.18508	0.17958
52.3333	glucose	3	0.563166	0.433166	0.430866	0.539266	0.620066	0.567366	0.520566	0.503466	0.574766	0.426666	0.378166	0.388466	0.409966	0.319266	0.516466	0.443666	0.447666	0.442866	0.400066	0.286766	0.533766	0.326266	0.374266	0.202566	0.499066	0.307166	0.201466	0.194166	0.549766	0.516366	0.552866	0.575666	0.208266	0.409966	0.313266	0.296766	0.150766	0.262866	0.275966	0.571466	0.153866	0.545666	0.241166	0.303766	0.132766	0.181766	0.179166
52.5	glucose	3	0.522653	0.419453	0.460653	0.461153	0.591553	0.552653	0.519053	0.499153	0.560553	0.439353	0.378653	0.389753	0.361153	0.308453	0.487653	0.407353	0.434153	0.469953	0.392753	0.268253	0.518953	0.315053	0.366553	0.194053	0.474353	0.305053	0.282353	0.192453	0.540353	0.512753	0.576353	0.551353	0.276353	0.395453	0.296753	0.267353	0.150253	0.248453	0.269553	0.542053	0.151853	0.544253	0.227053	0.318153	0.132553	0.178053	0.173953
52.6666	glucose	3	0.535039	0.411139	0.454639	0.426639	0.579439	0.565739	0.563939	0.494539	0.580539	0.434939	0.366339	0.360139	0.340339	0.279839	0.467539	0.376239	0.428639	0.516139	0.399539	0.251039	0.525039	0.316739	0.359139	0.191839	0.468039	0.300939	0.342339	0.189939	0.539139	0.501239	0.557239	0.544639	0.254539	0.404039	0.278039	0.253539	0.150839	0.241839	0.280139	0.560139	0.147639	0.544039	0.218539	0.301939	0.132339	0.178439	0.176139
52.8334	glucose	3	0.547326	0.403826	0.443426	0.413826	0.534726	0.581526	0.588726	0.500326	0.495726	0.433426	0.359526	0.405326	0.326326	0.278426	0.412126	0.353026	0.423826	0.509626	0.428126	0.237426	0.518826	0.316326	0.362626	0.188526	0.490426	0.288426	0.351926	0.191626	0.505326	0.507126	0.581626	0.537626	0.235326	0.398926	0.266726	0.294326	0.152126	0.258926	0.276026	0.573026	0.149026	0.556626	0.215626	0.300726	0.132726	0.181826	0.176426
53	glucose	3	0.526412	0.410512	0.438512	0.388112	0.624212	0.544212	0.586512	0.473612	0.462112	0.447512	0.354412	0.421412	0.318812	0.259112	0.406112	0.329112	0.422212	0.541412	0.396912	0.232212	0.513712	0.306812	0.356412	0.183612	0.509912	0.279312	0.391112	0.190312	0.557912	0.487712	0.564612	0.568712	0.228412	0.400412	0.253112	0.384512	0.150712	0.247212	0.265312	0.518512	0.149812	0.528112	0.221112	0.301212	0.133212	0.181012	0.177512
53.1666	glucose	3	0.546499	0.413499	0.450099	0.400799	0.626299	0.577899	0.582499	0.483299	0.430199	0.421199	0.341899	0.414299	0.297999	0.254099	0.359399	0.302299	0.408699	0.531599	0.373099	0.226699	0.496699	0.306799	0.341899	0.180299	0.507999	0.267699	0.402099	0.187899	0.555699	0.485599	0.551499	0.514699	0.216099	0.402499	0.240799	0.305899	0.148699	0.220899	0.266499	0.518099	0.146099	0.544599	0.201199	0.338099	0.131399	0.178399	0.172799
53.3333	glucose	3	0.550385	0.406985	0.455285	0.363785	0.636185	0.591585	0.589885	0.484985	0.410785	0.441885	0.349485	0.388485	0.285285	0.234785	0.338785	0.278685	0.415585	0.540785	0.366885	0.217785	0.513085	0.292585	0.335485	0.176685	0.454885	0.261085	0.400485	0.187085	0.538985	0.468585	0.541485	0.544685	0.211685	0.402085	0.252685	0.298185	0.152485	0.213685	0.264285	0.537485	0.147385	0.539385	0.201485	0.308685	0.133885	0.175285	0.177985
53.5	glucose	3	0.533972	0.399772	0.442872	0.341272	0.637972	0.558672	0.576472	0.492772	0.374972	0.397472	0.351172	0.385372	0.279072	0.230972	0.329272	0.253272	0.421372	0.550872	0.381672	0.213172	0.534972	0.314372	0.351472	0.172872	0.435272	0.261072	0.349072	0.186672	0.510672	0.494672	0.555572	0.557672	0.223672	0.409972	0.229072	0.314972	0.149772	0.209272	0.269372	0.561572	0.149172	0.527272	0.198072	0.289572	0.131872	0.174672	0.176072
53.6667	glucose	3	0.500859	0.396959	0.444559	0.321759	0.625259	0.555159	0.547159	0.484259	0.356159	0.367459	0.340559	0.364559	0.273759	0.213759	0.321359	0.235959	0.439459	0.565059	0.386559	0.225259	0.515559	0.341459	0.346359	0.169559	0.431159	0.253359	0.344959	0.186559	0.531059	0.498559	0.534059	0.574559	0.216659	0.413359	0.247959	0.285559	0.148959	0.216859	0.251459	0.568659	0.148859	0.539659	0.212359	0.292659	0.131059	0.171759	0.177759
53.8333	glucose	3	0.487645	0.389345	0.453145	0.315145	0.627845	0.573045	0.545145	0.477045	0.323845	0.353845	0.344345	0.353145	0.263845	0.210245	0.310945	0.219545	0.416145	0.550145	0.377545	0.219245	0.508345	0.352545	0.334845	0.167245	0.455845	0.246745	0.350745	0.184045	0.516345	0.482245	0.503445	0.512545	0.210045	0.403145	0.269545	0.311945	0.148245	0.199945	0.243745	0.552145	0.149845	0.500245	0.226045	0.290545	0.131145	0.173745	0.176445
54	glucose	3	0.474732	0.391332	0.450232	0.293032	0.627532	0.569832	0.509932	0.461232	0.316232	0.353532	0.330132	0.346732	0.258532	0.232132	0.320432	0.202832	0.405532	0.495132	0.371532	0.212432	0.494332	0.329432	0.341332	0.165132	0.451832	0.242432	0.344832	0.184332	0.483032	0.529032	0.505232	0.534732	0.207332	0.400732	0.329832	0.305732	0.150132	0.201932	0.253532	0.576532	0.151732	0.531432	0.206632	0.292032	0.130932	0.171432	0.179232
54.1666	glucose	3	0.486718	0.382318	0.452118	0.293618	0.615518	0.539718	0.510918	0.473418	0.288618	0.319718	0.339218	0.337718	0.247718	0.211918	0.316618	0.190018	0.475918	0.503218	0.362118	0.420318	0.501318	0.334618	0.336518	0.164318	0.414018	0.232518	0.340818	0.183818	0.464118	0.502218	0.498618	0.497318	0.207218	0.399818	0.286218	0.280318	0.150118	0.193418	0.241618	0.572118	0.152118	0.534618	0.193918	0.290818	0.133118	0.169518	0.180018
54.3333	glucose	3	0.499705	0.374405	0.432905	0.269905	0.616105	0.488605	0.506705	0.479805	0.267705	0.308905	0.338305	0.326005	0.252205	0.213305	0.290705	0.177205	0.400805	0.434405	0.369105	0.369605	0.505205	0.335605	0.345605	0.162605	0.404205	0.235005	0.343605	0.185205	0.422305	0.473305	0.486105	0.510005	0.207705	0.401105	0.249705	0.264905	0.149505	0.198905	0.239605	0.584705	0.144505	0.525705	0.195705	0.291505	0.132205	0.164105	0.180005
54.5	glucose	3	0.491491	0.371791	0.424891	0.276591	0.598391	0.510691	0.493591	0.479591	0.252291	0.316191	0.338591	0.306891	0.242591	0.219591	0.294791	0.170591	0.407591	0.467491	0.359291	0.321491	0.502591	0.329691	0.359691	0.161891	0.402791	0.237791	0.351991	0.181091	0.475591	0.476291	0.485091	0.511991	0.202691	0.399591	0.304791	0.257491	0.148591	0.195191	0.235791	0.587191	0.145391	0.526591	0.203091	0.290391	0.131991	0.168791	0.176491
54.6666	glucose	3	0.496078	0.367978	0.434378	0.271078	0.585878	0.504678	0.513878	0.492078	0.245378	0.303178	0.348078	0.296278	0.247178	0.240778	0.306278	0.165878	0.405578	0.471678	0.360878	0.283478	0.505078	0.317978	0.351578	0.160478	0.403578	0.239978	0.368478	0.182978	0.541778	0.468878	0.485378	0.543378	0.199078	0.406278	0.326878	0.254178	0.148878	0.195978	0.253478	0.558278	0.143678	0.514378	0.203678	0.288578	0.133578	0.165878	0.174378
54.8333	glucose	3	0.433664	0.373964	0.429564	0.249064	0.620364	0.574864	0.527164	0.489164	0.229264	0.281264	0.354064	0.285864	0.240864	0.242864	0.303164	0.162664	0.431064	0.488564	0.404164	0.260464	0.516264	0.333364	0.340564	0.158764	0.425664	0.246664	0.346664	0.185464	0.552864	0.445864	0.498664	0.530264	0.196364	0.405064	0.374064	0.286264	0.149164	0.200864	0.256364	0.591764	0.147464	0.500464	0.195764	0.291664	0.133864	0.160864	0.176464
55	glucose	3	0.421451	0.378151	0.420951	0.254051	0.623151	0.499351	0.497651	0.453651	0.219051	0.268751	0.348951	0.275251	0.236751	0.247651	0.306451	0.168451	0.428851	0.497051	0.383251	0.241951	0.487051	0.323351	0.342051	0.156651	0.396951	0.238751	0.328951	0.181251	0.520451	0.447351	0.476351	0.547251	0.191651	0.409151	0.375251	0.262451	0.149851	0.215151	0.257651	0.579551	0.144751	0.514051	0.194151	0.291651	0.132551	0.153251	0.175051
55.1667	glucose	3	0.378637	0.382437	0.423037	0.275337	0.580637	0.512237	0.450737	0.455637	0.210537	0.279837	0.356437	0.262537	0.234537	0.289937	0.297137	0.153837	0.396237	0.502237	0.372737	0.227137	0.476637	0.321037	0.362537	0.157137	0.382737	0.252437	0.319637	0.185137	0.489237	0.422937	0.479537	0.520437	0.190137	0.423837	0.394337	0.291537	0.150637	0.239337	0.294937	0.579937	0.146437	0.518237	0.190137	0.312537	0.135737	0.147537	0.174537
55.3333	glucose	3	0.342824	0.378424	0.426424	0.353624	0.600124	0.504424	0.428424	0.418624	0.203924	0.273824	0.332824	0.265524	0.239824	0.307924	0.279824	0.144124	0.556124	0.555324	0.367324	0.215724	0.454724	0.308224	0.372224	0.159924	0.381124	0.255124	0.318224	0.182024	0.498824	0.444324	0.476024	0.495824	0.189824	0.440024	0.408124	0.296724	0.147124	0.238124	0.305424	0.577924	0.143024	0.485424	0.190824	0.302524	0.132224	0.146824	0.174424
55.5	glucose	3	0.33581	0.37741	0.42821	0.27481	0.59381	0.49231	0.40181	0.39561	0.19621	0.26991	0.33761	0.25021	0.23381	0.33101	0.33931	0.14131	0.40731	0.55051	0.36391	0.21551	0.45921	0.30661	0.37031	0.15831	0.37611	0.26761	0.31321	0.18291	0.52921	0.39931	0.46631	0.49721	0.19551	0.43961	0.44631	0.31321	0.14871	0.24691	0.29821	0.57911	0.14611	0.49161	0.19061	0.29871	0.13421	0.14221	0.17061
55.6667	glucose	3	0.340697	0.373397	0.416097	0.311397	0.610597	0.523797	0.372897	0.385697	0.184097	0.269297	0.333797	0.246997	0.232597	0.367097	0.359697	0.138497	0.392497	0.592597	0.368297	0.213397	0.446097	0.309997	0.369897	0.158997	0.372097	0.269197	0.349897	0.182397	0.536997	0.374697	0.493097	0.479797	0.196397	0.421097	0.462897	0.281597	0.146697	0.274297	0.300597	0.550797	0.147797	0.496297	0.193897	0.301097	0.133697	0.139797	0.171797
55.8333	glucose	3	0.331683	0.370483	0.426983	0.292583	0.591983	0.544183	0.355983	0.364083	0.184283	0.250083	0.328283	0.231683	0.226683	0.392583	0.382683	0.136183	0.354683	0.554983	0.384883	0.206483	0.412783	0.307083	0.362983	0.158883	0.376283	0.258983	0.338383	0.187783	0.517383	0.375883	0.488983	0.518183	0.259483	0.429183	0.481783	0.272383	0.148483	0.244183	0.341583	0.561383	0.148683	0.468783	0.251383	0.289883	0.133783	0.137883	0.167883
56	glucose	3	0.33457	0.36677	0.43177	0.27417	0.60827	0.50427	0.32827	0.34797	0.18227	0.25817	0.33447	0.22407	0.22307	0.36847	0.38837	0.13287	0.35517	0.54607	0.39047	0.20197	0.40837	0.30987	0.35747	0.15847	0.37447	0.25987	0.33387	0.18647	0.52467	0.35177	0.47317	0.46807	0.34337	0.44597	0.51197	0.33687	0.14727	0.24877	0.32757	0.58017	0.14687	0.44907	0.28117	0.28447	0.13637	0.13807	0.16857
56.1667	glucose	3	0.323856	0.368556	0.431956	0.303856	0.638156	0.514356	0.319956	0.325256	0.173656	0.258856	0.337656	0.217456	0.217956	0.384156	0.405956	0.130256	0.377056	0.546156	0.396156	0.199156	0.388056	0.309456	0.347556	0.157156	0.367556	0.257556	0.350556	0.185056	0.511656	0.324756	0.466856	0.503356	0.273856	0.431356	0.538656	0.293856	0.148056	0.270856	0.351156	0.559056	0.145956	0.444556	0.270556	0.297756	0.135156	0.141056	0.168856
56.3334	glucose	3	0.308143	0.371243	0.431243	0.358943	0.633643	0.531043	0.294943	0.302143	0.169943	0.254943	0.335243	0.212143	0.218243	0.393743	0.396643	0.129243	0.369243	0.538943	0.399643	0.191243	0.387343	0.308143	0.342143	0.155743	0.359543	0.256943	0.366443	0.182643	0.519443	0.306643	0.469043	0.479043	0.245143	0.422243	0.526143	0.306043	0.147443	0.273743	0.342043	0.552743	0.144843	0.412743	0.253243	0.287443	0.129543	0.140043	0.167443
56.5	glucose	3	0.316329	0.368629	0.417929	0.304229	0.602829	0.490529	0.276229	0.286629	0.161729	0.237829	0.337429	0.206129	0.213229	0.394629	0.423429	0.126529	0.371229	0.474329	0.398229	0.222829	0.359729	0.312129	0.336429	0.154729	0.353929	0.262529	0.351929	0.181729	0.510129	0.300729	0.474629	0.460529	0.229329	0.427429	0.553629	0.313229	0.148029	0.264329	0.362129	0.543229	0.145229	0.392829	0.241729	0.302729	0.130729	0.140029	0.169729
56.6667	glucose	3	0.310716	0.381216	0.408016	0.270316	0.606916	0.487616	0.258716	0.274616	0.164816	0.245016	0.333016	0.203016	0.209716	0.435916	0.458516	0.126616	0.488016	0.483316	0.402516	0.212216	0.360016	0.303116	0.335416	0.156016	0.352516	0.253616	0.330416	0.183216	0.556216	0.293616	0.480016	0.471816	0.218916	0.427616	0.537116	0.284016	0.168416	0.288316	0.344016	0.554616	0.142116	0.378116	0.209216	0.293516	0.131116	0.141716	0.162716
56.8334	glucose	3	0.317302	0.373202	0.400802	0.292002	0.601802	0.492902	0.253302	0.266602	0.166002	0.247602	0.342402	0.207802	0.208302	0.433102	0.446302	0.126402	0.359002	0.471002	0.397402	0.204802	0.333602	0.312202	0.365702	0.161902	0.350302	0.276602	0.323002	0.182802	0.552102	0.291602	0.494402	0.456602	0.216202	0.424302	0.639202	0.275502	0.156902	0.284002	0.326002	0.559502	0.144302	0.373602	0.208502	0.317502	0.129602	0.138902	0.167502
57	glucose	3	0.327889	0.368189	0.400589	0.261289	0.597689	0.500689	0.234789	0.266889	0.176789	0.242789	0.348789	0.201989	0.204889	0.455389	0.467789	0.124489	0.354889	0.503489	0.391389	0.201189	0.316189	0.310489	0.358089	0.157889	0.354189	0.280289	0.332289	0.180889	0.529489	0.281989	0.490389	0.430689	0.214189	0.425789	0.577889	0.264589	0.152989	0.295889	0.340489	0.557189	0.143389	0.360989	0.205989	0.314089	0.128989	0.139489	0.167489
57.1667	glucose	3	0.310675	0.364875	0.380375	0.244975	0.642375	0.508275	0.223175	0.266175	0.164775	0.278775	0.353175	0.202975	0.201175	0.450575	0.456675	0.122875	0.337975	0.499975	0.382675	0.261575	0.294875	0.311675	0.365875	0.159075	0.343675	0.264175	0.326275	0.179475	0.495075	0.260575	0.447175	0.401475	0.216575	0.425375	0.571075	0.287575	0.152775	0.292375	0.328475	0.578175	0.142875	0.352175	0.201175	0.309975	0.128875	0.138575	0.166475
57.3333	glucose	3	0.310862	0.374762	0.392362	0.229262	0.651962	0.499862	0.215762	0.265962	0.157462	0.262662	0.337562	0.203462	0.198662	0.477462	0.430962	0.122762	0.315862	0.400362	0.391062	0.240262	0.279262	0.321262	0.380762	0.159262	0.346062	0.270062	0.312362	0.183362	0.534462	0.252362	0.429962	0.394162	0.219062	0.407962	0.518362	0.267462	0.151062	0.313462	0.342662	0.555862	0.142862	0.336762	0.201862	0.310962	0.127762	0.138662	0.167262
57.5	glucose	3	0.316348	0.372348	0.416348	0.246748	0.596148	0.492048	0.203448	0.265248	0.165448	0.257348	0.333148	0.200348	0.195348	0.550048	0.457248	0.121548	0.348148	0.364948	0.391348	0.220348	0.263748	0.326048	0.371748	0.173748	0.347448	0.259248	0.306648	0.182548	0.530748	0.240448	0.429948	0.426648	0.217948	0.408848	0.497248	0.297848	0.148948	0.289948	0.353048	0.546148	0.142048	0.326748	0.194748	0.303548	0.126848	0.133548	0.167648
57.6667	glucose	3	0.301035	0.376635	0.381735	0.226635	0.612535	0.487535	0.196435	0.266235	0.171135	0.264235	0.337135	0.198935	0.195635	0.508235	0.456835	0.121435	0.366935	0.341135	0.381935	0.211335	0.261735	0.321135	0.394535	0.167435	0.343835	0.249235	0.287235	0.182535	0.540335	0.244635	0.431535	0.405735	0.216035	0.404135	0.573535	0.286235	0.150135	0.257035	0.359435	0.558935	0.141935	0.310835	0.195235	0.299735	0.128435	0.133935	0.167535
57.8333	glucose	3	0.303321	0.368621	0.400421	0.286521	0.636221	0.510121	0.194321	0.266121	0.175221	0.284921	0.347621	0.205821	0.194421	0.537421	0.465021	0.121221	0.361721	0.338421	0.386321	0.205921	0.252721	0.335821	0.393621	0.163921	0.375421	0.241821	0.268021	0.186321	0.552221	0.248521	0.416821	0.412221	0.219621	0.417721	0.585121	0.335621	0.146921	0.264221	0.382721	0.554821	0.146921	0.298321	0.194021	0.317221	0.130921	0.129721	0.167721
58	glucose	3	0.303408	0.362308	0.378408	0.279508	0.609708	0.518008	0.177708	0.269808	0.199108	0.279108	0.342408	0.202208	0.193008	0.521108	0.442108	0.120808	0.338108	0.305808	0.399908	0.195408	0.274908	0.315008	0.396908	0.162608	0.373908	0.240408	0.294408	0.186208	0.545308	0.250108	0.415108	0.437608	0.213808	0.404108	0.553008	0.314908	0.147108	0.266708	0.350308	0.547908	0.143408	0.276208	0.199508	0.298608	0.126708	0.126708	0.166308
58.1667	glucose	3	0.302694	0.353694	0.393894	0.307794	0.609194	0.501394	0.170994	0.264694	0.205094	0.281794	0.341994	0.196994	0.190694	0.531594	0.431894	0.120894	0.367994	0.307494	0.389494	0.191994	0.255294	0.309694	0.399394	0.163894	0.397394	0.234694	0.321394	0.184694	0.538494	0.253394	0.417994	0.442794	0.221094	0.400494	0.555294	0.461494	0.148094	0.259094	0.329594	0.535194	0.141494	0.271294	0.204794	0.302794	0.128594	0.128994	0.167894
58.3334	glucose	3	0.293581	0.342881	0.371981	0.358581	0.593081	0.513381	0.163681	0.264981	0.211281	0.285081	0.348481	0.193181	0.192381	0.497781	0.425781	0.120981	0.372681	0.297181	0.390981	0.186281	0.246281	0.325381	0.399681	0.160781	0.404181	0.231981	0.298081	0.184581	0.552281	0.242581	0.412281	0.425281	0.215781	0.402081	0.487181	0.473281	0.145881	0.246681	0.308281	0.527981	0.144281	0.260481	0.205781	0.296681	0.133181	0.127781	0.162081
58.5	glucose	3	0.310668	0.334168	0.400068	0.425668	0.562368	0.484568	0.157668	0.259068	0.221068	0.283668	0.349068	0.192668	0.187268	0.513168	0.441268	0.118868	0.365468	0.322568	0.383868	0.194668	0.235868	0.315568	0.403268	0.158668	0.382468	0.222468	0.297968	0.183868	0.516768	0.235068	0.433568	0.476368	0.212168	0.394668	0.447968	0.429668	0.144968	0.226368	0.325668	0.515468	0.143268	0.242968	0.201468	0.287168	0.129168	0.126468	0.160768
58.6667	glucose	3	0.305254	0.343954	0.369554	0.449254	0.592354	0.517154	0.156354	0.262454	0.243754	0.302154	0.355954	0.195154	0.190554	0.535454	0.449554	0.118754	0.371654	0.303054	0.379554	0.192854	0.233254	0.311354	0.404254	0.162054	0.402554	0.223054	0.279454	0.186354	0.530154	0.237354	0.436754	0.411754	0.215754	0.390854	0.420454	0.371154	0.147454	0.224454	0.308154	0.538454	0.145854	0.244154	0.199754	0.300054	0.129854	0.123554	0.166254
58.8333	glucose	3	0.308541	0.342941	0.389441	0.471041	0.604841	0.526241	0.155441	0.246541	0.288041	0.287041	0.347941	0.193441	0.187341	0.521641	0.440741	0.117341	0.371241	0.298041	0.388341	0.183941	0.231641	0.309541	0.399441	0.185341	0.402341	0.219541	0.282741	0.183441	0.530841	0.223841	0.428941	0.425941	0.210841	0.401141	0.387541	0.348941	0.143541	0.222241	0.312241	0.549641	0.141141	0.227141	0.190541	0.291741	0.129741	0.120841	0.160541
59	glucose	3	0.316627	0.347927	0.378427	0.492027	0.570627	0.560927	0.160627	0.248227	0.332827	0.292227	0.348427	0.199227	0.184927	0.525927	0.420827	0.117827	0.360227	0.312827	0.366527	0.181927	0.238027	0.316527	0.405127	0.206027	0.413927	0.222527	0.265627	0.187327	0.514427	0.224027	0.433427	0.407027	0.214627	0.403027	0.364627	0.415827	0.145227	0.217527	0.295627	0.505727	0.142027	0.225527	0.199127	0.294327	0.129527	0.122527	0.162327
59.1667	glucose	3	0.307914	0.346914	0.370714	0.498214	0.605014	0.527914	0.153814	0.240014	0.329014	0.286314	0.344714	0.195414	0.180914	0.494214	0.412014	0.120414	0.370214	0.365214	0.367714	0.179714	0.234314	0.318014	0.391114	0.198614	0.424114	0.213114	0.286514	0.185214	0.505314	0.219014	0.442214	0.389414	0.213214	0.405814	0.331114	0.452614	0.143814	0.210614	0.285814	0.509714	0.146514	0.225014	0.198214	0.353414	0.129714	0.121414	0.166314
59.3333	glucose	3	0.3076	0.3428	0.3648	0.5179	0.5957	0.5448	0.157	0.2318	0.3287	0.2925	0.3407	0.192	0.1806	0.5431	0.3676	0.1187	0.3588	0.381	0.3616	0.1756	0.2361	0.3087	0.3853	0.1845	0.4229	0.2119	0.2765	0.1854	0.5009	0.2092	0.4177	0.3798	0.2105	0.3913	0.296	0.3947	0.1426	0.2106	0.2695	0.5302	0.1433	0.2176	0.1905	0.3187	0.1278	0.1186	0.163
59.5	glucose	3	0.307087	0.354387	0.587687	0.537087	0.600687	0.551787	0.150387	0.224887	0.362587	0.294487	0.335087	0.190587	0.179487	0.559787	0.357387	0.120287	0.345787	0.423287	0.354387	0.173187	0.234187	0.306087	0.374087	0.178887	0.442487	0.207687	0.255987	0.183987	0.519887	0.204787	0.390387	0.377787	0.208987	0.388487	0.275887	0.386387	0.140687	0.210587	0.258387	0.551987	0.146787	0.221687	0.188987	0.305087	0.128987	0.120587	0.163987
59.6667	glucose	3	0.300273	0.358173	0.473673	0.527073	0.640673	0.590273	0.150373	0.221173	0.364373	0.309073	0.335473	0.181473	0.177673	0.535773	0.343273	0.118773	0.364773	0.464273	0.355573	0.172173	0.230473	0.302373	0.371373	0.173973	0.424973	0.206973	0.249973	0.181573	0.516873	0.197573	0.416173	0.344873	0.205973	0.394473	0.263473	0.375073	0.141073	0.208373	0.251073	0.557173	0.143473	0.218773	0.187573	0.291673	0.128373	0.119773	0.158973
59.8334	glucose	3	0.28376	0.36736	0.44506	0.55666	0.63236	0.59506	0.14956	0.21996	0.37096	0.31376	0.34346	0.17856	0.17866	0.53306	0.34266	0.12056	0.35506	0.47806	0.35636	0.17156	0.22716	0.30796	0.36376	0.17276	0.44436	0.20856	0.24036	0.18146	0.49506	0.19856	0.38596	0.33136	0.20296	0.38626	0.24626	0.43986	0.14296	0.20816	0.24246	0.56846	0.14296	0.22556	0.18806	0.29486	0.12936	0.12206	0.15666
60	glucose	3	0.270846	0.361446	0.412146	0.552446	0.610446	0.546146	0.148546	0.215246	0.396546	0.313546	0.334846	0.175446	0.173446	0.500046	0.316546	0.119646	0.357946	0.496446	0.339546	0.167646	0.217546	0.302746	0.377946	0.171946	0.432346	0.203446	0.233746	0.179246	0.474246	0.186446	0.375346	0.305646	0.197746	0.379146	0.232746	0.379946	0.141146	0.202046	0.234846	0.543646	0.141846	0.211346	0.189946	0.306946	0.127046	0.119746	0.157646
60.1667	glucose	3	0.252633	0.367633	0.407133	0.533433	0.588233	0.559233	0.150833	0.211833	0.392733	0.290833	0.342233	0.172933	0.169333	0.486433	0.304433	0.120833	0.348133	0.515333	0.325633	0.165233	0.216033	0.303333	0.352533	0.170933	0.431333	0.201833	0.226833	0.179033	0.508233	0.185033	0.357733	0.296633	0.197833	0.384433	0.213633	0.370433	0.141133	0.194933	0.231233	0.549833	0.141633	0.208933	0.187733	0.316933	0.128033	0.123233	0.153933
60.3334	glucose	3	0.232819	0.367619	0.403619	0.512519	0.581119	0.502919	0.148119	0.207519	0.371019	0.276019	0.337519	0.168519	0.167519	0.441819	0.283919	0.119719	0.329319	0.494619	0.319519	0.167219	0.207919	0.292319	0.339519	0.171419	0.424619	0.197819	0.220419	0.177519	0.455319	0.172519	0.356719	0.265019	0.224519	0.377819	0.206519	0.387019	0.137819	0.185719	0.224519	0.525119	0.140619	0.208319	0.181019	0.317919	0.124619	0.124619	0.155019
60.5	glucose	3	0.227206	0.361306	0.399706	0.484006	0.560806	0.498106	0.147406	0.200606	0.391906	0.266206	0.333706	0.171506	0.167806	0.408306	0.263306	0.119506	0.335006	0.477606	0.313006	0.171306	0.206306	0.291906	0.349206	0.175206	0.443506	0.197106	0.212606	0.178506	0.483306	0.170506	0.342706	0.246206	0.210106	0.378806	0.198306	0.387106	0.141006	0.185606	0.223906	0.511506	0.139606	0.212706	0.184206	0.318106	0.124906	0.128906	0.154606
60.6667	glucose	3	0.220092	0.358492	0.396592	0.472992	0.575192	0.542592	0.150092	0.199392	0.372792	0.256992	0.334492	0.171892	0.168292	0.397892	0.243592	0.123292	0.332192	0.475392	0.315492	0.179392	0.206692	0.293892	0.341892	0.174992	0.436192	0.199692	0.211292	0.181092	0.487092	0.173592	0.333792	0.231092	0.201992	0.383092	0.195492	0.406892	0.142392	0.189092	0.218692	0.536792	0.142192	0.216092	0.183392	0.321992	0.128092	0.130292	0.155692
60.8333	glucose	3	0.207279	0.357779	0.370379	0.500979	0.583079	0.538979	0.147979	0.192279	0.403179	0.258879	0.327379	0.166079	0.163179	0.385779	0.236879	0.121879	0.323479	0.480079	0.314279	0.173479	0.203579	0.299479	0.341279	0.176879	0.433979	0.195279	0.207679	0.181679	0.449379	0.164679	0.308579	0.219279	0.190879	0.382479	0.187179	0.313979	0.139979	0.188979	0.215479	0.518679	0.139779	0.221179	0.178979	0.323779	0.124879	0.129079	0.151579
61	glucose	3	0.205765	0.360365	0.364765	0.504065	0.585465	0.514565	0.147365	0.190465	0.394165	0.257765	0.329865	0.163365	0.163165	0.405965	0.241365	0.120565	0.334865	0.434165	0.297265	0.175565	0.199465	0.289265	0.353165	0.182465	0.446165	0.192265	0.205465	0.179365	0.488865	0.163265	0.316765	0.207765	0.188765	0.383765	0.187365	0.424065	0.140665	0.192765	0.216965	0.500165	0.142065	0.210765	0.179065	0.346865	0.126465	0.128965	0.153165
61.1667	glucose	3	0.202552	0.358552	0.355752	0.522952	0.556652	0.537352	0.147752	0.189152	0.425652	0.237352	0.333052	0.168552	0.165252	0.366852	0.232052	0.121552	0.319052	0.446652	0.301552	0.176752	0.197552	0.285052	0.362252	0.235252	0.420452	0.190852	0.205152	0.188252	0.475352	0.165852	0.296352	0.199652	0.187252	0.391352	0.187152	0.325952	0.143552	0.188652	0.214152	0.504852	0.138952	0.218252	0.182152	0.335152	0.125852	0.127252	0.152952
61.3333	glucose	3	0.193238	0.367938	0.350838	0.517638	0.589038	0.513538	0.148538	0.188138	0.453338	0.245138	0.333838	0.166938	0.163538	0.331438	0.221638	0.123438	0.322938	0.442138	0.315838	0.174538	0.193638	0.293538	0.374338	0.206638	0.422138	0.190138	0.200438	0.185438	0.558038	0.162138	0.295838	0.194238	0.184038	0.387438	0.184738	0.286538	0.140838	0.184738	0.211938	0.485238	0.142938	0.213138	0.179738	0.347538	0.127838	0.128638	0.154838
61.5	glucose	3	0.193525	0.363025	0.344125	0.459225	0.552525	0.510625	0.146025	0.192525	0.471225	0.241325	0.337225	0.162325	0.158425	0.335625	0.224525	0.124825	0.339625	0.425925	0.302425	0.171625	0.188725	0.280325	0.377125	0.197325	0.440825	0.190125	0.197525	0.183725	0.489325	0.162825	0.275225	0.184325	0.181925	0.391525	0.181425	0.357425	0.142325	0.188225	0.209925	0.483325	0.139325	0.204225	0.187625	0.340925	0.126925	0.128225	0.155825
61.6667	glucose	3	0.181111	0.372911	0.340311	0.474711	0.615311	0.503411	0.144811	0.194111	0.493511	0.221311	0.331711	0.159011	0.156111	0.320811	0.229511	0.122411	0.318211	0.413611	0.318711	0.177111	0.184311	0.275011	0.395811	0.190011	0.437611	0.189511	0.217011	0.180511	0.489311	0.161111	0.281311	0.180411	0.181111	0.386111	0.184211	0.359811	0.141011	0.190311	0.201411	0.504011	0.135411	0.218711	0.179811	0.321811	0.126611	0.129311	0.153711
61.8334	glucose	3	0.185098	0.361398	0.310698	0.480398	0.571398	0.491698	0.144498	0.186998	0.504398	0.208798	0.329198	0.151298	0.154898	0.287098	0.204598	0.122998	0.320098	0.399698	0.298098	0.238498	0.178898	0.283098	0.388198	0.219398	0.418698	0.186698	0.199898	0.179898	0.510198	0.160798	0.273998	0.179498	0.183098	0.379298	0.184598	0.332198	0.138898	0.181898	0.202098	0.504598	0.136198	0.226898	0.181698	0.319598	0.125398	0.131798	0.154998
62	glucose	3	0.186784	0.367384	0.279784	0.476184	0.585384	0.465484	0.144584	0.188684	0.512384	0.194184	0.340084	0.148884	0.155884	0.270184	0.195284	0.122584	0.328884	0.384984	0.303284	0.220684	0.174784	0.280384	0.352384	0.268084	0.396184	0.186084	0.208984	0.187884	0.501184	0.163084	0.263784	0.180584	0.185284	0.385584	0.194184	0.355884	0.140884	0.182284	0.199984	0.504184	0.138184	0.205084	0.181884	0.358784	0.123784	0.149284	0.152384
62.1667	glucose	3	0.180771	0.372271	0.278471	0.460871	0.573171	0.467871	0.142471	0.186871	0.584671	0.189471	0.331771	0.148471	0.154671	0.256371	0.192571	0.121471	0.308171	0.388671	0.292871	0.212671	0.174371	0.269671	0.350071	0.294071	0.393171	0.186371	0.204871	0.191471	0.495571	0.161771	0.243271	0.180871	0.198671	0.388671	0.192571	0.336571	0.142271	0.185871	0.200371	0.502071	0.140071	0.210671	0.180371	0.326671	0.125271	0.142971	0.154171
62.3333	glucose	3	0.177457	0.368857	0.283957	0.461457	0.564357	0.460157	0.140857	0.186657	0.559157	0.200457	0.334757	0.146857	0.150357	0.258057	0.209257	0.122457	0.289857	0.359657	0.289757	0.194457	0.170657	0.276157	0.366057	0.238957	0.386157	0.186157	0.198157	0.197557	0.484757	0.164357	0.234857	0.179857	0.194657	0.378157	0.190857	0.279757	0.143757	0.186457	0.199857	0.519057	0.136957	0.202457	0.177557	0.307657	0.122657	0.138157	0.156457
62.5	glucose	3	0.182844	0.364244	0.283944	0.463644	0.580844	0.425644	0.142244	0.186044	0.578244	0.181644	0.348144	0.149844	0.152544	0.236044	0.224644	0.125644	0.297744	0.349344	0.287244	0.188744	0.172244	0.269644	0.377844	0.234744	0.386544	0.186544	0.195644	0.190944	0.540944	0.165544	0.235844	0.183044	0.191544	0.380744	0.193044	0.271344	0.140344	0.185044	0.204444	0.535644	0.138844	0.206044	0.180044	0.299644	0.123944	0.133744	0.155944
62.6667	glucose	3	0.18963	0.36453	0.29183	0.44393	0.56973	0.39383	0.14263	0.18793	0.55743	0.18113	0.34713	0.15093	0.15243	0.22593	0.22763	0.12523	0.28223	0.31823	0.29513	0.18453	0.17103	0.29783	0.37593	0.21353	0.37983	0.18573	0.21003	0.19173	0.54583	0.16843	0.23193	0.17473	0.18773	0.37473	0.20133	0.26013	0.13963	0.18013	0.20083	0.50903	0.14003	0.20493	0.17813	0.29853	0.12383	0.13033	0.15213
62.8333	glucose	3	0.177017	0.358317	0.301217	0.468617	0.545817	0.386617	0.143917	0.189417	0.552817	0.167717	0.358817	0.146217	0.153217	0.209117	0.230317	0.129617	0.286017	0.290617	0.287917	0.178417	0.169117	0.276717	0.366417	0.210317	0.366717	0.184017	0.212317	0.189717	0.508917	0.175617	0.233217	0.172817	0.187717	0.376117	0.191217	0.260117	0.141417	0.185117	0.199617	0.528717	0.143317	0.211117	0.178017	0.293217	0.124517	0.130917	0.161417
63	glucose	3	0.174103	0.345603	0.294903	0.421403	0.594603	0.407003	0.141603	0.186303	0.546603	0.168403	0.344403	0.151603	0.152303	0.199503	0.232703	0.129603	0.274103	0.303103	0.290403	0.170703	0.167003	0.287403	0.363003	0.207603	0.362703	0.182003	0.208403	0.184603	0.580503	0.168103	0.243303	0.178303	0.183703	0.371603	0.190503	0.257703	0.138703	0.183803	0.196603	0.526503	0.139203	0.200403	0.203703	0.296903	0.121703	0.145403	0.155303
63.1667	glucose	3	0.17429	0.34119	0.28539	0.40599	0.60009	0.39149	0.14169	0.18649	0.54849	0.17329	0.35569	0.14549	0.15269	0.19039	0.23599	0.12969	0.27329	0.29939	0.28399	0.17369	0.16499	0.29429	0.41959	0.24219	0.35719	0.17979	0.19649	0.18229	0.53459	0.16769	0.24779	0.16729	0.18309	0.38469	0.19109	0.35729	0.13999	0.17799	0.19119	0.49989	0.14289	0.19799	0.19549	0.29449	0.12389	0.14049	0.15759
63.3334	glucose	3	0.187377	0.347177	0.278377	0.372477	0.570877	0.383177	0.142177	0.189577	0.538377	0.183177	0.343277	0.145677	0.150777	0.178977	0.239277	0.126977	0.261177	0.271477	0.285377	0.166177	0.165177	0.275277	0.395877	0.211377	0.352277	0.177877	0.184477	0.179977	0.527677	0.162577	0.243477	0.166877	0.184677	0.380877	0.193677	0.348477	0.179277	0.178277	0.191077	0.526877	0.133177	0.184677	0.181977	0.280977	0.123777	0.133177	0.157077
63.5	glucose	3	0.184863	0.352763	0.281463	0.327363	0.551263	0.374763	0.141863	0.190263	0.534463	0.177163	0.326563	0.143563	0.149663	0.186463	0.250763	0.127963	0.256363	0.265263	0.288363	0.164663	0.162063	0.271963	0.403063	0.203263	0.346163	0.176963	0.187963	0.177663	0.560863	0.161263	0.250163	0.177463	0.187763	0.373463	0.195763	0.297263	0.155663	0.170663	0.190863	0.530763	0.138163	0.179963	0.185863	0.282363	0.122963	0.127263	0.153263
63.6667	glucose	3	0.18595	0.34915	0.27355	0.31325	0.58595	0.35675	0.14205	0.18965	0.50495	0.16835	0.33025	0.14635	0.14995	0.17445	0.25615	0.12775	0.25115	0.26415	0.27935	0.16315	0.15935	0.27495	0.40205	0.20185	0.34455	0.17685	0.18865	0.17585	0.54095	0.15565	0.23525	0.16555	0.18715	0.36835	0.19975	0.32845	0.14385	0.17035	0.19095	0.50895	0.13655	0.17675	0.18095	0.28135	0.12215	0.12675	0.15425
63.8334	glucose	3	0.197536	0.352736	0.270636	0.326936	0.549736	0.338736	0.141036	0.191336	0.513636	0.169236	0.323436	0.142436	0.148936	0.169336	0.246736	0.125336	0.247936	0.262736	0.279236	0.186436	0.161236	0.273836	0.399536	0.195836	0.342136	0.172536	0.195736	0.174136	0.508936	0.157436	0.225036	0.164736	0.185136	0.368436	0.189136	0.414636	0.142236	0.173736	0.185336	0.537836	0.132536	0.166736	0.178736	0.293236	0.119536	0.126036	0.150536
64	glucose	3	0.195923	0.356223	0.264123	0.290823	0.592323	0.324623	0.140323	0.191523	0.481423	0.160023	0.318523	0.137723	0.146723	0.181523	0.249023	0.123823	0.239023	0.246323	0.269723	0.181423	0.156723	0.268623	0.401323	0.194223	0.340023	0.170823	0.183123	0.175523	0.491223	0.158223	0.219223	0.174223	0.183023	0.365823	0.201023	0.345923	0.199623	0.176223	0.181223	0.538823	0.135523	0.160223	0.181423	0.295523	0.119823	0.123123	0.150023
64.1667	glucose	3	0.184909	0.359009	0.263109	0.320109	0.570609	0.331809	0.142209	0.190209	0.464109	0.157109	0.336509	0.138809	0.148409	0.204209	0.251009	0.124309	0.227209	0.239309	0.267609	0.179609	0.153609	0.278009	0.378709	0.219109	0.339209	0.169009	0.183109	0.175009	0.526709	0.158409	0.218809	0.166709	0.177909	0.365109	0.213009	0.291709	0.167809	0.177709	0.178409	0.522209	0.133909	0.156609	0.175109	0.299009	0.122309	0.128309	0.157109
64.3333	glucose	3	0.176596	0.360196	0.260296	0.287396	0.598496	0.333496	0.142996	0.189196	0.466796	0.157296	0.334696	0.136496	0.145196	0.212096	0.247396	0.123996	0.230296	0.233396	0.258796	0.174496	0.153796	0.283796	0.395196	0.205396	0.338796	0.171396	0.181096	0.174596	0.504996	0.158496	0.210996	0.168596	0.179196	0.372796	0.213496	0.346996	0.156596	0.175396	0.173196	0.527796	0.132996	0.153196	0.183796	0.300196	0.123696	0.127696	0.161896
64.5	glucose	3	0.174082	0.368982	0.253882	0.282982	0.580382	0.312982	0.143982	0.190782	0.460482	0.166882	0.332282	0.138082	0.145782	0.219782	0.255482	0.123582	0.221682	0.220382	0.263082	0.190882	0.154382	0.282882	0.408182	0.202182	0.338182	0.171482	0.193082	0.176482	0.469482	0.162282	0.210082	0.166182	0.175982	0.369082	0.218382	0.419982	0.153582	0.183482	0.173682	0.535682	0.135582	0.154282	0.183682	0.298282	0.123282	0.130982	0.161482
64.6667	glucose	3	0.182969	0.369969	0.254269	0.268569	0.563369	0.293869	0.146169	0.188769	0.433769	0.156169	0.333669	0.137169	0.148069	0.239869	0.256869	0.125269	0.221569	0.210669	0.264069	0.192169	0.152769	0.274469	0.409669	0.209169	0.341369	0.171169	0.182469	0.177669	0.493969	0.166169	0.202469	0.162969	0.176869	0.374769	0.222869	0.312669	0.153669	0.177269	0.169669	0.532069	0.134769	0.154469	0.180569	0.286669	0.124869	0.130169	0.155969
64.8333	glucose	3	0.175555	0.370755	0.247755	0.272755	0.541355	0.319055	0.144455	0.190255	0.412855	0.151255	0.337055	0.137555	0.145955	0.225055	0.237855	0.124555	0.219055	0.206355	0.256655	0.184455	0.150455	0.279755	0.429755	0.199055	0.338755	0.168655	0.179155	0.175355	0.513255	0.164555	0.208055	0.164155	0.195555	0.372855	0.228755	0.456255	0.153555	0.175755	0.170355	0.481055	0.133055	0.154055	0.186055	0.288255	0.121855	0.125555	0.154455
65	KCl	30	0.180942	0.373242	0.246642	0.257942	0.515742	0.307642	0.144342	0.191142	0.386042	0.154042	0.346342	0.136342	0.148242	0.218542	0.245742	0.124242	0.204342	0.204442	0.276842	0.177542	0.149342	0.274542	0.397742	0.194442	0.334742	0.169642	0.215942	0.347342	0.476742	0.161142	0.195142	0.169642	0.198642	0.363042	0.228942	0.436342	0.150542	0.176542	0.171542	0.530942	0.136242	0.158942	0.190842	0.282142	0.120942	0.125042	0.153442
65.1667	KCl	30	0.486628	0.414428	0.305828	0.573028	0.687728	0.539528	0.338928	0.378428	0.756828	0.319528	0.435728	0.434928	0.271628	0.546028	0.470828	0.265028	0.291628	0.430328	0.413628	0.256628	0.294728	0.503928	0.548228	0.573528	0.545928	0.211628	0.211028	0.498628	0.416928	0.289528	0.295128	0.403928	0.221328	0.412628	0.518228	0.783028	0.579928	0.401728	0.239528	0.572028	0.328828	0.243528	0.712528	0.354328	0.156928	0.338228	0.206828
65.3333	KCl	30	0.579715	0.511415	0.395015	0.683815	0.689815	0.557015	0.443315	0.603315	0.754815	0.647015	0.486215	0.591715	0.464315	0.653815	0.649215	0.387615	0.373315	0.575415	0.493615	0.712515	0.507915	0.604015	0.625915	0.685815	0.618315	0.344915	0.210115	0.612815	0.549415	0.469215	0.419115	0.547215	0.433415	0.477415	0.665215	0.765015	0.971415	0.533015	0.450915	0.515715	0.619315	0.439415	0.781415	0.464015	0.662915	0.593415	0.580315
65.5	KCl	30	0.588101	0.588201	0.410401	0.703201	0.684401	0.589701	0.466601	0.626401	0.768201	0.584201	0.487901	0.579601	0.509801	0.647401	0.688901	0.426401	0.446701	0.599201	0.500101	0.723201	0.550501	0.649101	0.644901	0.709101	0.653101	0.424901	0.242001	0.557801	0.587101	0.482101	0.495301	0.600401	0.614801	0.533101	0.764101	0.711001	0.900301	0.585501	0.544701	0.524101	0.661901	0.500301	0.753701	0.533401	0.633901	0.496801	0.605601
65.6667	KCl	30	0.621488	0.655288	0.440188	0.754688	0.697088	0.644988	0.507488	0.658788	0.855488	0.603988	0.499988	0.615588	0.541188	0.692088	0.749188	0.469788	0.539188	0.652988	0.520888	0.879888	0.603988	0.658688	0.655088	1.16129	0.665688	0.483488	0.338988	0.523688	0.627088	0.530988	0.546188	0.617788	0.705088	0.508588	0.826888	0.677088	0.945788	0.650188	0.631088	0.561388	0.719888	0.506888	0.813888	0.509288	0.744288	0.488488	0.687688
65.8333	KCl	30	0.668074	0.750374	0.451774	0.776874	0.731674	0.647274	0.521274	0.630874	0.927274	0.638574	0.472674	0.626274	0.567874	0.771174	0.926674	0.477974	0.457374	0.642374	0.571674	0.701074	0.606674	0.678374	0.640174	1.12747	0.753774	0.524274	0.375574	0.492674	0.629574	0.555374	0.588674	0.636274	0.771474	0.501174	0.800474	0.603074	0.817774	0.668674	0.651774	0.589674	0.645674	0.527974	0.722674	0.524374	0.685774	0.489774	0.668574
66	KCl	30	0.739561	0.870761	0.452661	0.747761	0.734661	0.675561	0.648061	0.619261	0.895861	0.629961	0.452861	0.683661	0.570061	0.842761	0.940461	0.452661	0.502361	0.634261	0.594561	0.662661	0.592061	0.700561	0.618861	1.02856	0.801361	0.550761	0.382761	0.461861	0.620661	0.567961	0.646161	0.800961	0.848861	0.517661	0.831861	0.585961	0.805061	0.714861	0.693261	0.572561	0.661461	0.551261	0.687361	0.542361	0.633661	0.507461	0.680161
66.1667	KCl	30	0.706147	0.789547	0.448447	0.769247	0.721047	0.673347	0.717747	0.583747	0.855047	0.614747	0.438247	0.844047	0.774547	0.796947	0.888747	0.443847	0.478447	0.597847	0.546947	0.576747	0.585547	0.689847	0.605347	0.918547	0.784647	0.560747	0.339447	0.436647	0.601247	0.532147	0.611747	0.841647	0.735247	0.510347	0.844647	0.533147	0.687747	0.719547	0.725247	0.555147	0.756047	0.518347	0.641547	0.535747	0.609947	0.473747	0.655947
66.3333	KCl	30	0.755234	0.722634	0.454034	0.839734	0.708134	0.681834	0.715734	0.648834	0.806134	0.602934	0.443734	0.762034	0.842734	0.759134	0.927934	0.497934	0.472634	0.602834	0.530834	0.540134	0.571934	0.684134	0.604034	0.867034	0.756834	0.561134	0.322734	0.427134	0.585034	0.521434	0.627734	0.786034	0.645334	0.501534	0.848134	0.557634	0.761934	0.700034	0.935734	0.536634	0.693434	0.525634	0.625334	0.529134	0.634334	0.421334	0.655634
66.5	KCl	30	0.76082	0.66782	0.44812	0.93212	0.70672	0.67712	0.68872	0.75652	0.76542	0.62052	0.45572	0.67662	0.82672	0.76962	0.89142	0.65312	0.55202	0.64412	0.50552	0.52672	0.62572	0.72372	0.61512	0.84502	0.74332	0.63522	0.34262	0.40692	0.59832	0.52502	0.62702	0.75662	0.58472	0.49802	0.84662	0.53732	0.78822	0.68452	1.05892	0.51932	0.66572	0.57582	0.64032	0.53562	0.72052	0.41522	0.67102
66.6667	KCl	30	0.733007	0.593707	0.437507	0.951507	0.705907	0.674807	0.650007	0.758007	0.736207	0.630507	0.436507	0.607807	0.759407	0.747807	0.848507	0.705007	0.572607	0.782707	0.522207	0.532207	0.819707	0.731707	0.594407	0.807307	0.724607	0.772807	0.348407	0.396307	0.586207	0.532307	0.610807	0.715807	0.564407	0.498107	0.799807	0.481707	0.700507	0.666307	1.10071	0.530807	0.626007	0.653507	0.585807	0.542807	0.749307	0.387907	0.622707
66.8334	KCl	30	0.673493	0.569693	0.435093	0.932693	0.695593	0.634693	0.623193	0.728993	0.709993	0.668593	0.435493	0.560293	0.689093	0.704493	0.808293	0.683793	0.556293	0.817793	0.534293	0.491593	0.811293	0.725193	0.591493	0.745893	0.707693	0.812493	0.355493	0.377193	0.577093	0.518693	0.624593	0.690093	0.523293	0.485893	0.757293	0.458693	0.660593	0.636593	1.05829	0.531593	0.574793	0.674993	0.538793	0.534593	0.723493	0.371793	0.639293
67	KCl	30	0.65048	0.56408	0.44168	0.88188	0.69208	0.61608	0.60068	0.70158	0.67878	0.66528	0.43018	0.52488	0.62458	0.69108	0.80078	0.65538	0.54248	0.79678	0.51928	0.50828	0.75188	0.71518	0.58388	0.71888	0.68998	0.83248	0.35908	0.36708	0.55918	0.56128	0.61838	0.66368	0.49838	0.47828	0.72438	0.46118	0.60168	0.61258	1.02738	0.51918	0.53348	0.65138	0.51178	0.60768	0.69888	0.36208	0.64388
67.1667	KCl	30	0.632066	0.529666	0.441666	0.842566	0.676266	0.623466	0.582166	0.664366	0.657866	0.664066	0.433366	0.526966	0.574966	0.701566	0.774366	0.613166	0.527966	0.739666	0.473466	0.464966	0.714366	0.711566	0.578466	0.690066	0.681066	0.813066	0.355666	0.355166	0.560666	0.638066	0.620066	0.636866	0.454166	0.472066	0.696866	0.444866	0.576166	0.598166	0.995966	0.508866	0.519066	0.611666	0.479666	0.645066	0.664066	0.368466	0.689466
67.3333	KCl	30	0.613853	0.511153	0.445253	0.793653	0.667553	0.644353	0.562153	0.631353	0.638153	0.639653	0.428453	0.514153	0.549753	0.679453	0.746953	0.581453	0.491453	0.684253	0.471153	0.453653	0.662053	0.689553	0.558753	0.675653	0.674453	0.765153	0.378253	0.339453	0.545853	0.610353	0.619853	0.619653	0.436053	0.463153	0.683853	0.418753	0.538753	0.571453	0.944353	0.501853	0.487553	0.575753	0.443453	0.650853	0.603953	0.404853	0.650753
67.5	KCl	30	0.599339	0.510639	0.426439	0.770239	0.653139	0.639139	0.541239	0.600639	0.634239	0.621539	0.420339	0.481139	0.526039	0.658839	0.735239	0.555539	0.480839	0.645839	0.464239	0.426539	0.623939	0.675739	0.546539	0.664139	0.662539	0.715039	0.362539	0.328339	0.528039	0.616039	0.642739	0.602039	0.428739	0.458839	0.674839	0.414939	0.540239	0.569939	0.941839	0.480339	0.481439	0.557439	0.465839	0.624139	0.576939	0.394639	0.609339
67.6667	KCl	30	0.584026	0.506726	0.445726	0.743826	0.650426	0.629726	0.517126	0.589726	0.616126	0.601126	0.412626	0.468826	0.513326	0.641826	0.715226	0.534626	0.495526	0.626826	0.463626	0.409526	0.602326	0.668626	0.552426	0.637926	0.652426	0.682926	0.370626	0.326626	0.502526	0.602426	0.641126	0.588826	0.427026	0.462526	0.663226	0.409926	0.500126	0.557726	0.909426	0.485526	0.472126	0.537626	0.443726	0.595926	0.583026	0.384126	0.596126
67.8333	KCl	30	0.580312	0.492212	0.460012	0.696112	0.638812	0.625812	0.505612	0.569312	0.598912	0.589812	0.427112	0.456512	0.502012	0.638012	0.698212	0.515112	0.496712	0.589712	0.470412	0.413912	0.590412	0.672312	0.544812	0.642012	0.646612	0.656012	0.367512	0.319912	0.493912	0.584112	0.632412	0.582112	0.419312	0.467612	0.635212	0.416912	0.498412	0.535812	0.867312	0.493512	0.451512	0.509612	0.440312	0.577312	0.561612	0.367112	0.554712
68	KCl	30	0.585899	0.475799	0.476999	0.682799	0.640699	0.594899	0.495099	0.559199	0.588099	0.567399	0.416099	0.450599	0.505299	0.623899	0.694799	0.501799	0.478299	0.573699	0.467299	0.410599	0.588299	0.674499	0.538799	0.643199	0.650199	0.622799	0.367699	0.325699	0.522899	0.592199	0.642999	0.573599	0.431899	0.457699	0.622699	0.422899	0.488299	0.534699	0.828799	0.498599	0.417299	0.497299	0.432199	0.552699	0.542299	0.328999	0.520099
68.1667	KCl	30	0.573386	0.463686	0.486186	0.678586	0.625486	0.576086	0.482086	0.548886	0.579686	0.558486	0.415886	0.450686	0.493086	0.644486	0.703886	0.488486	0.478386	0.546986	0.485786	0.388986	0.564786	0.662186	0.525486	0.637186	0.634486	0.610086	0.366386	0.314986	0.510786	0.594886	0.628786	0.550386	0.418686	0.452886	0.607686	0.408486	0.464586	0.520086	0.800786	0.500586	0.427386	0.497186	0.397986	0.528486	0.531386	0.311386	0.503686
68.3333	KCl	30	0.551472	0.461572	0.481872	0.636772	0.617772	0.575772	0.472272	0.536272	0.571872	0.546472	0.409172	0.443072	0.488472	0.626072	0.676472	0.473372	0.490172	0.541872	0.476372	0.390172	0.573772	0.644772	0.516372	0.628072	0.632872	0.594072	0.371072	0.309072	0.513772	0.553472	0.632172	0.543672	0.419572	0.438972	0.592372	0.393772	0.460072	0.521772	0.771372	0.534872	0.403572	0.477272	0.397672	0.495972	0.518772	0.289772	0.458772
68.5	KCl	30	0.540159	0.477359	0.488059	0.609459	0.614259	0.562659	0.475859	0.528459	0.562059	0.541059	0.406959	0.439559	0.475359	0.612059	0.683059	0.461959	0.482059	0.540959	0.448359	0.385759	0.569659	0.645459	0.523759	0.624359	0.627959	0.573059	0.368959	0.306859	0.508759	0.543359	0.626159	0.540859	0.413659	0.448559	0.591759	0.395959	0.430659	0.514459	0.758759	0.502859	0.409359	0.462659	0.389059	0.485859	0.527059	0.284359	0.434359
68.6667	KCl	30	0.538345	0.472745	0.482845	0.615545	0.603845	0.567145	0.460645	0.517345	0.567945	0.519545	0.400045	0.422245	0.469145	0.598545	0.655045	0.443345	0.485345	0.531645	0.435345	0.367245	0.548345	0.641945	0.510645	0.603045	0.628345	0.564245	0.372845	0.299245	0.494245	0.530045	0.609145	0.530745	0.403745	0.451045	0.566745	0.383945	0.437645	0.501045	0.718845	0.507445	0.428445	0.447545	0.384745	0.459845	0.512845	0.285745	0.412745
68.8334	KCl	30	0.523832	0.486232	0.484032	0.598132	0.593632	0.562932	0.454932	0.526732	0.575332	0.509132	0.401432	0.408332	0.459932	0.614732	0.654232	0.434932	0.478432	0.514232	0.446032	0.372532	0.553432	0.643232	0.502632	0.596032	0.626132	0.549832	0.369132	0.296332	0.486932	0.524732	0.600232	0.521532	0.401632	0.435432	0.560232	0.404932	0.435132	0.509432	0.690732	0.511532	0.405532	0.447132	0.417532	0.445732	0.515132	0.276532	0.417732
69	KCl	30	0.513518	0.468718	0.474718	0.590318	0.567718	0.554218	0.445918	0.512018	0.556018	0.511918	0.405218	0.395618	0.447718	0.592118	0.662618	0.419218	0.461518	0.503218	0.437518	0.358718	0.538518	0.634518	0.490818	0.589618	0.623718	0.534818	0.347418	0.293818	0.471718	0.516118	0.608918	0.518718	0.384218	0.430818	0.545618	0.407518	0.438218	0.495018	0.670418	0.502818	0.399518	0.437318	0.388618	0.426018	0.519418	0.266918	0.408618
69.1667	KCl	30	0.511405	0.457705	0.474405	0.585105	0.561905	0.566705	0.437705	0.503705	0.552105	0.489005	0.414405	0.401105	0.445905	0.598405	0.650505	0.415805	0.454605	0.486305	0.437305	0.377205	0.531405	0.638905	0.489705	0.597405	0.624605	0.526705	0.351605	0.296105	0.446605	0.518205	0.611505	0.507205	0.387405	0.421405	0.539205	0.416305	0.425305	0.504405	0.670505	0.499905	0.398405	0.433605	0.387605	0.422605	0.493405	0.262105	0.404105
69.3333	KCl	30	0.498091	0.436791	0.470091	0.593391	0.562691	0.538991	0.435691	0.501391	0.563091	0.496791	0.414491	0.395391	0.449391	0.590391	0.657491	0.408991	0.450791	0.473991	0.436591	0.377091	0.511491	0.637291	0.506591	0.600391	0.626991	0.507791	0.355291	0.291591	0.475291	0.518891	0.602591	0.502591	0.388891	0.430691	0.546591	0.411291	0.413691	0.491091	0.676391	0.479091	0.368391	0.423091	0.382791	0.416591	0.459391	0.261291	0.404891
69.5	KCl	30	0.494478	0.427678	0.470878	0.584078	0.565378	0.533178	0.423078	0.492678	0.558278	0.494178	0.396378	0.386278	0.447078	0.584778	0.644678	0.403778	0.445578	0.462378	0.443478	0.362678	0.494878	0.640578	0.499578	0.604978	0.628278	0.509678	0.360678	0.294978	0.445278	0.521578	0.607778	0.497578	0.396478	0.409678	0.526878	0.401578	0.417978	0.487478	0.682178	0.490678	0.357378	0.410778	0.390278	0.417778	0.454378	0.271678	0.412178
69.6667	KCl	30	0.507664	0.416064	0.463664	0.580464	0.530564	0.519564	0.412364	0.486064	0.547664	0.495164	0.404164	0.390664	0.429364	0.578664	0.650664	0.392964	0.436064	0.456264	0.442264	0.365564	0.495564	0.624264	0.504464	0.592864	0.618864	0.498964	0.360864	0.285464	0.440464	0.499764	0.593664	0.503564	0.390764	0.402164	0.526664	0.402964	0.421164	0.478364	0.677264	0.491564	0.360864	0.394764	0.370364	0.407864	0.444864	0.265464	0.398364
69.8333	KCl	30	0.499351	0.417851	0.458351	0.586951	0.529951	0.521351	0.403251	0.481551	0.541151	0.485251	0.390751	0.386251	0.425151	0.572551	0.622651	0.386651	0.428051	0.446051	0.425351	0.373351	0.484951	0.622051	0.493651	0.588451	0.618651	0.492651	0.348351	0.278851	0.448351	0.489451	0.594451	0.497651	0.389851	0.401751	0.510951	0.399151	0.413351	0.478851	0.671851	0.472851	0.364651	0.391351	0.383251	0.412251	0.435951	0.264451	0.375051
70	KCl	30	0.488537	0.413637	0.453037	0.580037	0.515937	0.514437	0.405937	0.481237	0.532537	0.475737	0.378837	0.387537	0.422937	0.556637	0.612237	0.386037	0.423937	0.444037	0.425937	0.356337	0.468437	0.615137	0.482837	0.583537	0.603537	0.492937	0.344437	0.279237	0.429437	0.476137	0.592337	0.500837	0.381537	0.430237	0.505937	0.387637	0.424437	0.467337	0.662437	0.463637	0.364137	0.375237	0.361837	0.405937	0.422937	0.263437	0.376037
70.1667	KCl	30	0.481724	0.404324	0.450624	0.570424	0.512124	0.525424	0.391924	0.465324	0.530424	0.468724	0.378424	0.384024	0.413924	0.571424	0.604924	0.379224	0.418724	0.435724	0.410524	0.366824	0.452724	0.621524	0.484424	0.573824	0.610624	0.489424	0.344124	0.273324	0.438624	0.466624	0.577624	0.489124	0.377924	0.415324	0.504624	0.383624	0.418024	0.468524	0.641824	0.465424	0.366624	0.366924	0.366424	0.401124	0.414424	0.242824	0.378224
70.3334	KCl	30	0.47671	0.39591	0.44991	0.55771	0.51221	0.53511	0.38681	0.46481	0.52361	0.46751	0.37921	0.37271	0.41031	0.55831	0.59571	0.37111	0.41351	0.42531	0.41541	0.35401	0.44741	0.62161	0.48271	0.58801	0.60321	0.49171	0.32961	0.27001	0.41331	0.45001	0.58641	0.48171	0.37391	0.40231	0.52201	0.39901	0.41871	0.45541	0.63281	0.45591	0.38551	0.36161	0.36961	0.41031	0.43151	0.24071	0.37931
70.5	KCl	30	0.474497	0.400197	0.457697	0.555397	0.512297	0.526197	0.384497	0.470397	0.522397	0.470997	0.398297	0.384897	0.412397	0.575797	0.587597	0.368497	0.403497	0.417097	0.430797	0.364097	0.440397	0.610497	0.479797	0.559197	0.614697	0.498997	0.321797	0.272797	0.416297	0.453697	0.588897	0.480297	0.387297	0.410097	0.509297	0.390897	0.417397	0.452597	0.620497	0.459797	0.379297	0.362797	0.402097	0.387597	0.439197	0.237397	0.376197
70.6667	KCl	30	0.478483	0.396483	0.451683	0.544483	0.502883	0.529883	0.388683	0.469683	0.518783	0.471783	0.400783	0.378283	0.405583	0.564383	0.565783	0.364483	0.400883	0.410783	0.411583	0.369983	0.422883	0.608183	0.490483	0.555483	0.613383	0.494183	0.308783	0.275583	0.419183	0.449083	0.574583	0.479583	0.385683	0.393183	0.498583	0.409083	0.429583	0.456383	0.638983	0.461383	0.377383	0.349183	0.383883	0.385683	0.431883	0.253083	0.389983
70.8334	KCl	30	0.47787	0.39117	0.44777	0.54797	0.50847	0.51957	0.38617	0.46587	0.51607	0.46277	0.39727	0.37857	0.41217	0.54797	0.56627	0.36477	0.39847	0.40777	0.40567	0.36367	0.42607	0.61137	0.47937	0.55737	0.61437	0.50487	0.30757	0.27537	0.42777	0.45847	0.55867	0.46627	0.39937	0.40557	0.49297	0.40387	0.43777	0.46147	0.64937	0.49607	0.37717	0.34877	0.36677	0.39947	0.43197	0.26327	0.38547
71	KCl	30	0.476756	0.384656	0.444456	0.543556	0.500956	0.522256	0.380856	0.475356	0.521656	0.443456	0.400256	0.372156	0.403256	0.545656	0.586656	0.366156	0.392556	0.398956	0.408956	0.385156	0.423156	0.598856	0.475856	0.557656	0.607656	0.520656	0.299656	0.268256	0.422256	0.451656	0.559956	0.465056	0.388356	0.386256	0.489856	0.392356	0.424056	0.457056	0.630956	0.489456	0.373056	0.346156	0.362456	0.394256	0.408756	0.257256	0.386356
71.1667	KCl	30	0.471443	0.389543	0.450343	0.533943	0.505343	0.527143	0.379543	0.482943	0.527043	0.444243	0.388143	0.372943	0.396343	0.567743	0.571643	0.363643	0.388143	0.414643	0.399443	0.380043	0.422843	0.593843	0.471443	0.556943	0.615543	0.517343	0.301043	0.267043	0.426243	0.435243	0.571843	0.470443	0.386343	0.401643	0.486043	0.394543	0.418143	0.460443	0.622843	0.456543	0.367143	0.360043	0.390543	0.402343	0.404543	0.247543	0.391443
71.3333	KCl	30	0.492029	0.394229	0.455529	0.534229	0.508929	0.517129	0.378629	0.485229	0.517529	0.456529	0.392629	0.370029	0.399929	0.553129	0.560229	0.364029	0.375929	0.409729	0.431129	0.375029	0.429729	0.604729	0.470429	0.555829	0.613729	0.524329	0.293529	0.270929	0.412629	0.443829	0.563729	0.464229	0.372029	0.392429	0.492229	0.382929	0.417229	0.454529	0.618729	0.447429	0.385229	0.368629	0.382829	0.376529	0.411729	0.251829	0.396729
71.5001	KCl	30	0.478916	0.392116	0.445816	0.528716	0.503016	0.499716	0.375916	0.486916	0.516516	0.456016	0.377016	0.358316	0.388616	0.541816	0.556316	0.356216	0.365616	0.396916	0.424516	0.388016	0.412716	0.608716	0.457516	0.554416	0.602816	0.508416	0.302516	0.261816	0.413616	0.434816	0.548816	0.459016	0.367916	0.432316	0.485716	0.388716	0.422816	0.456416	0.614216	0.456716	0.385716	0.363016	0.378516	0.380516	0.412716	0.254216	0.382116
71.6667	KCl	30	0.469602	0.392202	0.452102	0.520002	0.502102	0.502502	0.371302	0.480902	0.517402	0.453502	0.367202	0.343602	0.394102	0.539402	0.562802	0.355902	0.357402	0.410202	0.389102	0.390802	0.414002	0.599902	0.461102	0.554902	0.599202	0.499402	0.293402	0.264802	0.432402	0.414102	0.538402	0.454602	0.367602	0.385302	0.495302	0.406802	0.432302	0.446202	0.609502	0.460602	0.373202	0.361802	0.384602	0.369002	0.392602	0.251802	0.377302
71.8333	KCl	30	0.473289	0.401789	0.456289	0.525789	0.492289	0.504389	0.376589	0.485289	0.532489	0.463789	0.359789	0.349889	0.401789	0.540889	0.554089	0.357689	0.361089	0.411389	0.392089	0.400289	0.407389	0.612489	0.460589	0.556889	0.603289	0.504089	0.285989	0.269889	0.457589	0.417489	0.543389	0.457289	0.371989	0.382489	0.482189	0.409989	0.426589	0.455389	0.599889	0.456189	0.386789	0.365389	0.384789	0.372989	0.389289	0.262289	0.395289
72	KCl	30	0.474875	0.400875	0.455975	0.524675	0.504675	0.501675	0.377575	0.471575	0.520975	0.451475	0.371275	0.356875	0.412475	0.538575	0.549275	0.361175	0.363475	0.403075	0.415675	0.396575	0.406075	0.625375	0.453875	0.565375	0.603175	0.506475	0.271975	0.272775	0.458675	0.414275	0.546875	0.466975	0.376275	0.391475	0.478875	0.402175	0.430775	0.446775	0.585975	0.454375	0.375575	0.364075	0.370775	0.368175	0.376075	0.257275	0.397075
72.1667	KCl	30	0.465862	0.412762	0.450462	0.515062	0.506062	0.500462	0.372362	0.471762	0.514962	0.464962	0.369862	0.356662	0.403162	0.525562	0.550962	0.361362	0.354762	0.400262	0.394062	0.378862	0.402162	0.623062	0.456962	0.550562	0.594862	0.516262	0.255462	0.268262	0.459862	0.412962	0.547762	0.470162	0.373862	0.419062	0.485362	0.401562	0.424362	0.443462	0.575562	0.448562	0.364362	0.355062	0.361862	0.384262	0.372262	0.252262	0.396562
72.3334	KCl	30	0.465948	0.426548	0.451048	0.525148	0.495648	0.498348	0.368848	0.468748	0.529648	0.452548	0.361748	0.354748	0.403948	0.528048	0.555348	0.366848	0.348948	0.399148	0.401848	0.369548	0.404448	0.627548	0.462848	0.558448	0.601448	0.512248	0.257148	0.268848	0.457648	0.413148	0.538948	0.471248	0.376648	0.392548	0.488448	0.396548	0.422448	0.449948	0.578048	0.442348	0.357548	0.353748	0.374948	0.376548	0.387148	0.250448	0.388848
72.5	KCl	30	0.452735	0.432635	0.442035	0.515435	0.496535	0.489035	0.368035	0.460135	0.524435	0.445035	0.363435	0.353835	0.397335	0.537835	0.559535	0.356835	0.341135	0.395435	0.397435	0.375835	0.409535	0.629735	0.454435	0.559235	0.594335	0.511735	0.255335	0.267535	0.438935	0.400435	0.540735	0.464635	0.368935	0.395335	0.476435	0.390835	0.410435	0.452335	0.561535	0.461135	0.352735	0.354635	0.385035	0.421835	0.405935	0.254835	0.388035
72.6667	KCl	30	0.459221	0.456021	0.446121	0.518121	0.499221	0.486021	0.370821	0.464021	0.518021	0.452021	0.368521	0.365221	0.401921	0.535921	0.568521	0.363021	0.341321	0.397421	0.435221	0.357021	0.405021	0.627421	0.454521	0.567021	0.599021	0.519621	0.258121	0.269121	0.459921	0.393721	0.543221	0.472921	0.377521	0.398221	0.501721	0.404621	0.429421	0.456621	0.552721	0.470921	0.360021	0.354321	0.394121	0.374621	0.425621	0.266021	0.390821
72.8333	KCl	30	0.443108	0.465908	0.435408	0.514308	0.495908	0.470908	0.368208	0.465308	0.516208	0.459208	0.373708	0.366308	0.396508	0.539208	0.549408	0.362408	0.331608	0.394808	0.386608	0.353208	0.394608	0.629608	0.449008	0.558808	0.598508	0.500308	0.246808	0.264408	0.422408	0.401908	0.545908	0.462808	0.380608	0.386308	0.485408	0.408308	0.422108	0.452808	0.535708	0.461008	0.376208	0.360908	0.385308	0.369908	0.408708	0.268408	0.383508
73	KCl	30	0.444095	0.445095	0.429395	0.519495	0.479395	0.472495	0.363795	0.470795	0.526895	0.479595	0.367395	0.364395	0.392695	0.530995	0.531095	0.354295	0.320795	0.386195	0.379295	0.358895	0.387595	0.610895	0.452795	0.550795	0.595695	0.497395	0.252195	0.261095	0.414295	0.392295	0.531795	0.452895	0.381095	0.393695	0.495395	0.400695	0.412395	0.455295	0.540895	0.445795	0.362695	0.355595	0.389695	0.375795	0.391095	0.273495	0.375495
73.1667	KCl	30	0.437381	0.432681	0.435581	0.528081	0.469681	0.481881	0.371181	0.476681	0.512981	0.462381	0.375781	0.358681	0.405681	0.544681	0.532081	0.354681	0.338481	0.384481	0.386381	0.348181	0.392581	0.615081	0.458881	0.549181	0.598281	0.497981	0.266181	0.275781	0.458181	0.387681	0.526581	0.456281	0.382281	0.390781	0.497781	0.409481	0.413381	0.447781	0.546081	0.443581	0.351081	0.354881	0.377181	0.370181	0.396081	0.278581	0.368481
73.3333	KCl	30	0.445968	0.424768	0.441468	0.522968	0.464068	0.473968	0.364268	0.478368	0.518368	0.452968	0.367968	0.356168	0.401368	0.535868	0.531468	0.354168	0.347268	0.381068	0.401168	0.351168	0.385868	0.611168	0.452468	0.544868	0.592668	0.489668	0.276768	0.273268	0.412468	0.404568	0.522968	0.448068	0.392368	0.389168	0.482568	0.414468	0.409568	0.452268	0.540768	0.442268	0.372068	0.358368	0.391968	0.363668	0.400768	0.278568	0.362768
73.5	KCl	30	0.460854	0.420954	0.447254	0.539454	0.459454	0.483954	0.369554	0.492154	0.533954	0.457554	0.385454	0.356054	0.402354	0.534054	0.507554	0.352254	0.366754	0.390954	0.409354	0.348854	0.387354	0.624154	0.451954	0.546554	0.606554	0.491654	0.268954	0.271354	0.391454	0.415954	0.534354	0.452754	0.380054	0.405954	0.489254	0.411554	0.424554	0.462754	0.535854	0.428154	0.365554	0.358454	0.388454	0.366754	0.414354	0.277454	0.366554
73.6667	KCl	30	0.460941	0.417841	0.451041	0.535941	0.466441	0.502641	0.376141	0.499241	0.528741	0.457541	0.386341	0.361141	0.403141	0.543041	0.518341	0.346041	0.329741	0.387741	0.420741	0.358541	0.388741	0.642341	0.461441	0.544341	0.605841	0.489241	0.282041	0.284541	0.398141	0.407841	0.528441	0.455041	0.385441	0.412141	0.498741	0.416141	0.416241	0.458141	0.533541	0.462241	0.380441	0.358741	0.390341	0.365241	0.408441	0.274541	0.371041
73.8334	KCl	30	0.451627	0.410527	0.443627	0.528627	0.469427	0.478827	0.377927	0.495527	0.538027	0.459827	0.395727	0.368027	0.396127	0.551527	0.534027	0.346027	0.319327	0.382127	0.403927	0.367627	0.388227	0.653427	0.435127	0.539327	0.603027	0.476027	0.267027	0.280927	0.440527	0.395027	0.515127	0.448927	0.390527	0.389727	0.489627	0.414827	0.419727	0.456027	0.509827	0.449727	0.386327	0.346627	0.375527	0.355027	0.396927	0.273527	0.376827
74	KCl	30	0.455314	0.415614	0.436814	0.526814	0.483414	0.485814	0.380814	0.495814	0.548014	0.460614	0.387714	0.371314	0.401614	0.546714	0.516514	0.345714	0.314114	0.383414	0.401614	0.343614	0.392514	0.635514	0.461714	0.543514	0.611314	0.477714	0.271814	0.273914	0.415714	0.407014	0.514514	0.458314	0.396314	0.399914	0.495614	0.409914	0.405814	0.458014	0.518714	0.455014	0.407414	0.362214	0.403714	0.360414	0.386814	0.273014	0.384114
74.1667	KCl	30	0.4661	0.4219	0.5016	0.5347	0.4757	0.4771	0.3834	0.4928	0.5484	0.4714	0.4002	0.3793	0.4073	0.545	0.5125	0.3493	0.3215	0.3816	0.4059	0.3505	0.3928	0.6386	0.4615	0.547	0.6066	0.4825	0.2694	0.2759	0.4782	0.4179	0.5256	0.4581	0.3959	0.4038	0.4948	0.4107	0.3978	0.4623	0.5204	0.4651	0.3932	0.3444	0.4071	0.3708	0.3852	0.2688	0.3937
74.3334	KCl	30	0.462387	0.429987	0.628587	0.543987	0.489687	0.489487	0.380787	0.489687	0.546487	0.454787	0.393487	0.366887	0.410087	0.529487	0.518587	0.350187	0.317687	0.378387	0.457287	0.365487	0.397587	0.644587	0.460787	0.549987	0.607787	0.481187	0.261887	0.272087	0.448987	0.392387	0.522787	0.470487	0.393087	0.412887	0.492187	0.407287	0.420587	0.473387	0.522087	0.439487	0.400487	0.346887	0.379187	0.373887	0.406787	0.264987	0.394187
74.5	KCl	30	0.462873	0.443973	0.664873	0.538273	0.486673	0.483773	0.376973	0.474573	0.548673	0.468173	0.392273	0.366473	0.410473	0.538573	0.521073	0.356873	0.314873	0.388473	0.443773	0.356473	0.395473	0.651673	0.475073	0.547773	0.608073	0.488773	0.256473	0.278673	0.433473	0.393973	0.521573	0.473273	0.399373	0.395073	0.511073	0.401173	0.430973	0.468573	0.531473	0.446373	0.394373	0.360073	0.393173	0.371073	0.399573	0.269873	0.377073
74.6667	KCl	30	0.45646	0.45306	0.72016	0.53336	0.47626	0.48246	0.37706	0.46536	0.54796	0.46366	0.39036	0.38546	0.40966	0.53436	0.52886	0.35646	0.32206	0.37976	0.43416	0.34406	0.39676	0.64206	0.47636	0.54146	0.61016	0.49636	0.25196	0.27706	0.48046	0.39726	0.51626	0.45376	0.40756	0.40066	0.47676	0.40516	0.43656	0.46056	0.52706	0.47116	0.37716	0.34696	0.38016	0.37406	0.39356	0.25416	0.38656
74.8333	KCl	30	0.451746	0.466146	0.702946	0.529746	0.485946	0.489646	0.376346	0.477846	0.547846	0.451046	0.401846	0.394746	0.414246	0.523446	0.522646	0.355746	0.335846	0.396146	0.418246	0.340546	0.400446	0.649846	0.477546	0.546746	0.609046	0.496446	0.262646	0.285146	0.413446	0.411046	0.502346	0.457846	0.411546	0.398246	0.480446	0.401046	0.432346	0.457346	0.544046	0.482646	0.382446	0.348646	0.396946	0.368446	0.398446	0.252246	0.374546
75.0001	glucose	3	0.445933	0.472133	0.667033	0.518233	0.476733	0.489133	0.379933	0.475533	0.563333	0.464033	0.392233	0.382733	0.410733	0.535533	0.529133	0.354033	0.349133	0.381633	0.401933	0.369633	0.407933	0.652333	0.491233	0.555933	0.607233	0.502833	0.263033	0.281233	0.462533	0.398033	0.500533	0.456133	0.417233	0.389433	0.485633	0.407233	0.425033	0.448133	0.524933	0.444533	0.379033	0.348433	0.401033	0.370833	0.407233	0.249833	0.376633
75.1667	glucose	3	0.456919	0.455819	0.626919	0.522819	0.477819	0.486819	0.379319	0.471019	0.557219	0.462719	0.395719	0.380919	0.402219	0.535719	0.530119	0.351319	0.346019	0.384019	0.433419	0.368219	0.402319	0.655119	0.470819	0.552319	0.612319	0.493519	0.255719	0.279119	0.453419	0.403019	0.498919	0.463119	0.410319	0.390519	0.492819	0.418119	0.442219	0.449819	0.538519	0.441319	0.370419	0.359219	0.393119	0.379119	0.407219	0.254819	0.374419
75.3333	glucose	3	0.452706	0.431006	0.576906	0.526006	0.498406	0.488706	0.375106	0.468806	0.555306	0.471806	0.385806	0.386506	0.393406	0.529406	0.528206	0.356806	0.336906	0.384206	0.449006	0.386906	0.386406	0.657206	0.455406	0.542106	0.614206	0.500406	0.267006	0.274506	0.416906	0.407806	0.480006	0.454206	0.415806	0.393706	0.491506	0.416606	0.423906	0.447806	0.515006	0.444506	0.354906	0.344906	0.394506	0.375906	0.411806	0.247806	0.365406
75.5	glucose	3	0.440692	0.416992	0.531692	0.505592	0.486692	0.483892	0.382192	0.467592	0.543392	0.460492	0.382392	0.384392	0.391192	0.506592	0.522392	0.346392	0.324192	0.384592	0.417592	0.357392	0.392092	0.651392	0.448192	0.545092	0.609292	0.506192	0.265692	0.258592	0.393992	0.398892	0.465092	0.461192	0.398592	0.389592	0.493192	0.398192	0.427692	0.437492	0.507892	0.444992	0.355992	0.347592	0.366192	0.369192	0.411692	0.248692	0.362292
75.6667	glucose	3	0.406379	0.400979	0.478979	0.489879	0.438379	0.469079	0.353279	0.443379	0.523479	0.404679	0.353079	0.347979	0.373979	0.464279	0.466579	0.323379	0.309279	0.355479	0.383879	0.308179	0.345179	0.603879	0.446379	0.514079	0.577479	0.474679	0.242979	0.239279	0.408479	0.402479	0.445079	0.416879	0.336379	0.390879	0.453779	0.354579	0.378679	0.405979	0.481079	0.436379	0.315079	0.332679	0.284379	0.358179	0.360779	0.237279	0.313679
75.8334	glucose	3	0.399465	0.391965	0.447965	0.468465	0.421765	0.473465	0.333465	0.421965	0.502965	0.380965	0.328965	0.329065	0.362065	0.443765	0.421165	0.308865	0.293965	0.340265	0.367265	0.256065	0.319565	0.577065	0.411865	0.498665	0.551265	0.447465	0.221965	0.227765	0.396765	0.381065	0.426665	0.394265	0.299765	0.360165	0.418565	0.345565	0.343765	0.382965	0.457865	0.422665	0.271565	0.325365	0.263265	0.347165	0.318565	0.227865	0.287365
76	glucose	3	0.374652	0.370552	0.424052	0.437952	0.399152	0.442852	0.314552	0.390852	0.471252	0.343952	0.305752	0.285852	0.325552	0.399452	0.378652	0.289252	0.275352	0.318952	0.345752	0.221552	0.292752	0.541152	0.397252	0.463252	0.515852	0.419552	0.211352	0.204252	0.378652	0.351752	0.395752	0.356452	0.255852	0.329552	0.383652	0.281452	0.303252	0.335252	0.427852	0.385152	0.222452	0.318952	0.218452	0.333452	0.305552	0.219852	0.248352
76.1667	glucose	3	0.358838	0.358538	0.407338	0.418438	0.375738	0.443938	0.285238	0.356338	0.454038	0.316638	0.284038	0.257438	0.303038	0.371338	0.362438	0.267838	0.259638	0.313438	0.332238	0.201338	0.278738	0.523038	0.382338	0.424038	0.480838	0.377338	0.191738	0.190638	0.412038	0.325338	0.379038	0.352138	0.224938	0.323038	0.356638	0.256938	0.274738	0.299438	0.388138	0.382338	0.197638	0.307138	0.198338	0.337038	0.284738	0.195538	0.219438
76.3333	glucose	3	0.333725	0.345225	0.402125	0.410225	0.375125	0.432625	0.258425	0.335825	0.408825	0.294025	0.270125	0.232125	0.281125	0.376725	0.333425	0.241325	0.242425	0.316425	0.323325	0.191125	0.258425	0.493625	0.381825	0.404725	0.440725	0.352925	0.191825	0.187625	0.379025	0.306025	0.358725	0.317925	0.207425	0.323325	0.357425	0.243825	0.261625	0.272225	0.372125	0.370725	0.177225	0.291125	0.178625	0.295125	0.260425	0.166025	0.204325
76.5	glucose	3	0.310811	0.334611	0.392311	0.418211	0.369811	0.437011	0.234011	0.314211	0.370111	0.286911	0.250211	0.219011	0.253011	0.401711	0.302511	0.212111	0.222411	0.320411	0.315711	0.182011	0.228311	0.497711	0.366111	0.342211	0.406811	0.323811	0.184711	0.184111	0.366011	0.289011	0.335711	0.295511	0.193911	0.321911	0.333111	0.232511	0.251811	0.243311	0.351811	0.378811	0.166011	0.270311	0.175511	0.281911	0.245011	0.146011	0.197911
76.6667	glucose	3	0.292998	0.329698	0.390998	0.412298	0.352598	0.452598	0.213398	0.291698	0.334398	0.267198	0.234198	0.199398	0.235998	0.384298	0.290698	0.194398	0.208198	0.304498	0.304398	0.170498	0.208298	0.477398	0.369598	0.303398	0.388098	0.297698	0.180098	0.180398	0.375998	0.269698	0.309198	0.250598	0.188898	0.338298	0.325898	0.239698	0.246498	0.221098	0.334598	0.407298	0.155798	0.247798	0.181198	0.283098	0.232298	0.133098	0.195098
76.8333	glucose	3	0.287284	0.323984	0.380884	0.399484	0.374584	0.449084	0.201184	0.275184	0.319284	0.259784	0.234384	0.202184	0.222684	0.403984	0.283084	0.182284	0.199584	0.284784	0.300684	0.161284	0.198184	0.479484	0.365084	0.279384	0.379584	0.275884	0.183184	0.178284	0.399484	0.256184	0.289184	0.224884	0.190084	0.337284	0.313884	0.238584	0.240984	0.204584	0.316584	0.397984	0.150084	0.227884	0.179884	0.288284	0.227184	0.128084	0.196084
77	glucose	3	0.275171	0.320271	0.374471	0.393971	0.374571	0.438671	0.189071	0.255771	0.295971	0.252771	0.230671	0.183071	0.209271	0.402571	0.269771	0.169371	0.189971	0.262271	0.295671	0.157771	0.188071	0.470871	0.362571	0.256271	0.365271	0.256471	0.175471	0.175471	0.395271	0.241371	0.283371	0.207871	0.181871	0.333671	0.325871	0.232171	0.230971	0.194371	0.288771	0.520271	0.153571	0.215971	0.174971	0.282571	0.221971	0.125871	0.185171
77.1667	glucose	3	0.277157	0.336257	0.373157	0.401657	0.365457	0.443857	0.180057	0.246857	0.272457	0.243457	0.218957	0.176457	0.195557	0.381957	0.255857	0.157557	0.189557	0.251757	0.295457	0.157157	0.176257	0.456957	0.364657	0.238357	0.356057	0.240257	0.169757	0.175157	0.393457	0.229757	0.279857	0.198657	0.178057	0.351157	0.287557	0.232957	0.222657	0.186657	0.277557	0.426957	0.155057	0.206457	0.170957	0.277957	0.215557	0.119057	0.183657
77.3334	glucose	3	0.267944	0.325144	0.365644	0.383444	0.393944	0.439844	0.172244	0.233444	0.250644	0.253944	0.215944	0.164044	0.186844	0.395844	0.252944	0.147844	0.182544	0.246444	0.290144	0.149344	0.169944	0.460944	0.354044	0.228544	0.346844	0.227144	0.169144	0.172344	0.414444	0.223144	0.263844	0.187644	0.178244	0.339444	0.287744	0.226244	0.207444	0.175444	0.265744	0.402044	0.153644	0.198644	0.167344	0.275844	0.207744	0.112744	0.183544
77.5	glucose	3	0.25523	0.31753	0.35923	0.37913	0.39913	0.47543	0.16373	0.22843	0.23683	0.23673	0.20363	0.15773	0.17983	0.37803	0.24593	0.14033	0.17653	0.23203	0.29353	0.14933	0.15903	0.47873	0.35453	0.21713	0.34113	0.21313	0.16473	0.17133	0.44293	0.21273	0.24833	0.17613	0.18093	0.34713	0.30073	0.22683	0.20683	0.16793	0.25553	0.43223	0.15943	0.18813	0.16653	0.26803	0.20303	0.10683	0.18003
77.6667	glucose	3	0.232717	0.308017	0.344617	0.371917	0.382517	0.429417	0.156817	0.220117	0.212417	0.234217	0.188817	0.150217	0.173617	0.397217	0.226317	0.130517	0.170617	0.228817	0.280217	0.145217	0.149117	0.465317	0.345317	0.205917	0.328317	0.202817	0.161117	0.168917	0.391617	0.207917	0.248017	0.167417	0.177117	0.338317	0.281117	0.222417	0.199117	0.160317	0.246917	0.435117	0.151917	0.183717	0.170317	0.268617	0.193817	0.104617	0.174317
77.8334	glucose	3	0.237104	0.309004	0.341704	0.369704	0.390804	0.450204	0.153504	0.217804	0.200004	0.217704	0.194604	0.147004	0.170004	0.390004	0.217604	0.126804	0.165204	0.228704	0.284904	0.145504	0.147304	0.459404	0.351004	0.199504	0.330904	0.193904	0.158904	0.175704	0.384004	0.204404	0.234904	0.164404	0.178404	0.350504	0.274304	0.223304	0.200404	0.155004	0.244404	0.444604	0.151804	0.175904	0.177304	0.276604	0.192304	0.108204	0.175804
78	glucose	3	0.21769	0.29749	0.33749	0.38619	0.39669	0.45669	0.14809	0.20849	0.18809	0.21609	0.19059	0.14099	0.16389	0.40789	0.21469	0.12079	0.15879	0.21549	0.28419	0.13789	0.14329	0.46829	0.35289	0.18989	0.32249	0.18519	0.14889	0.17249	0.46049	0.19749	0.23779	0.16629	0.17959	0.34899	0.25789	0.23109	0.20409	0.15069	0.23409	0.44729	0.14769	0.16709	0.17059	0.27399	0.18699	0.10299	0.17269
78.1667	glucose	3	0.203277	0.290777	0.333277	0.389577	0.404577	0.445677	0.143277	0.204877	0.176577	0.212577	0.191877	0.137277	0.157877	0.434577	0.209877	0.117377	0.159977	0.212977	0.280977	0.139677	0.139077	0.459577	0.343677	0.182377	0.325677	0.182077	0.151277	0.168877	0.413877	0.187877	0.239677	0.164977	0.177577	0.346377	0.293777	0.225777	0.201377	0.146177	0.223177	0.423077	0.151577	0.164877	0.169077	0.274677	0.178777	0.113977	0.175177
78.3333	glucose	3	0.208463	0.290663	0.324763	0.381763	0.398263	0.467063	0.139763	0.200663	0.165663	0.204863	0.193163	0.133563	0.153863	0.437463	0.204563	0.112363	0.156663	0.210363	0.286363	0.139663	0.136563	0.455363	0.366563	0.175963	0.320563	0.182563	0.153563	0.167163	0.409463	0.177963	0.226163	0.157563	0.175863	0.351163	0.276163	0.223763	0.198963	0.144863	0.218463	0.441563	0.147163	0.163663	0.167763	0.272963	0.170463	0.118763	0.177763
78.5001	glucose	3	0.19675	0.30095	0.31795	0.38935	0.41065	0.44205	0.13405	0.19525	0.15575	0.19075	0.19945	0.13005	0.15325	0.40615	0.21175	0.10725	0.15005	0.19575	0.27865	0.13595	0.13035	0.46575	0.35465	0.17005	0.32255	0.17375	0.15415	0.16485	0.39425	0.16885	0.21655	0.15355	0.17505	0.35815	0.26945	0.22745	0.19655	0.14105	0.21045	0.41595	0.14435	0.15715	0.16485	0.28275	0.17335	0.18105	0.17315
78.6667	glucose	3	0.195236	0.309736	0.310936	0.387536	0.387136	0.459136	0.130936	0.194136	0.152036	0.188436	0.206736	0.130536	0.147836	0.402336	0.197936	0.106336	0.148736	0.204436	0.276836	0.139236	0.132036	0.457836	0.357436	0.168236	0.319436	0.171236	0.156436	0.169036	0.386036	0.168036	0.212736	0.151836	0.173036	0.357336	0.280736	0.226436	0.192636	0.144436	0.209536	0.456436	0.142836	0.157936	0.167336	0.264036	0.177036	0.202536	0.170436
78.8333	glucose	3	0.197223	0.309923	0.306423	0.391123	0.413123	0.430623	0.131723	0.191523	0.155923	0.200623	0.207423	0.132423	0.148623	0.397023	0.188123	0.104623	0.147323	0.201923	0.277123	0.140423	0.127023	0.449323	0.345423	0.165223	0.320823	0.169523	0.147723	0.168523	0.401723	0.165623	0.211823	0.152023	0.173523	0.356923	0.272523	0.224923	0.196523	0.144123	0.200923	0.445323	0.144823	0.156123	0.169123	0.279523	0.174323	0.175523	0.176823
79	glucose	3	0.207209	0.297209	0.302909	0.387809	0.467409	0.429409	0.128109	0.187709	0.145509	0.203309	0.208009	0.131609	0.146609	0.408109	0.180809	0.103609	0.146609	0.192209	0.284009	0.133009	0.126909	0.453009	0.343409	0.160409	0.319909	0.166309	0.149809	0.168209	0.400209	0.165009	0.217609	0.150309	0.177009	0.367209	0.320509	0.217509	0.192709	0.142509	0.202809	0.481709	0.143809	0.156009	0.166409	0.272609	0.175209	0.158809	0.180209
79.1667	glucose	3	0.198796	0.291996	0.299596	0.374896	0.436896	0.438596	0.127696	0.183296	0.144896	0.194296	0.221996	0.130996	0.145896	0.402696	0.186496	0.102296	0.147896	0.203096	0.284696	0.136796	0.128096	0.449996	0.356796	0.158696	0.323196	0.165496	0.156596	0.168996	0.470096	0.165096	0.218696	0.151896	0.171796	0.363096	0.303096	0.222096	0.191096	0.140496	0.198196	0.498896	0.141996	0.148996	0.173396	0.271796	0.174096	0.146696	0.172796
79.3334	glucose	3	0.203082	0.296482	0.293682	0.365482	0.431082	0.451882	0.126782	0.182982	0.138082	0.194082	0.237582	0.134682	0.143882	0.380382	0.190282	0.100082	0.142882	0.202382	0.286582	0.130582	0.123882	0.454182	0.340082	0.153682	0.321082	0.164582	0.152082	0.165782	0.419782	0.169282	0.226082	0.157182	0.170482	0.355582	0.334082	0.216182	0.182382	0.139482	0.192182	0.501482	0.141882	0.146682	0.169782	0.288882	0.165182	0.139682	0.169782
79.5	glucose	3	0.197069	0.303369	0.293169	0.358069	0.450069	0.453469	0.123069	0.180769	0.133669	0.186369	0.226469	0.134669	0.143469	0.417969	0.193669	0.0995687	0.138769	0.202969	0.277969	0.132169	0.120969	0.455469	0.336969	0.150769	0.319169	0.163969	0.154469	0.164769	0.400769	0.169969	0.230269	0.149969	0.172069	0.360969	0.337469	0.213769	0.180869	0.138469	0.188269	0.489769	0.137769	0.144769	0.167969	0.273869	0.164769	0.153469	0.170669
79.6667	glucose	3	0.182755	0.303255	0.288555	0.364655	0.468855	0.461555	0.123255	0.183255	0.130955	0.175455	0.231255	0.133955	0.143455	0.396055	0.194855	0.100555	0.138055	0.192755	0.279455	0.135255	0.124455	0.445955	0.342855	0.147655	0.322155	0.162155	0.155155	0.165155	0.465655	0.171455	0.224455	0.148255	0.171255	0.362655	0.341555	0.216155	0.175755	0.142655	0.188555	0.491655	0.145855	0.142255	0.171355	0.272355	0.166755	0.150555	0.173255
79.8333	glucose	3	0.183342	0.310242	0.283042	0.342442	0.495042	0.459042	0.121042	0.185342	0.129042	0.180742	0.232242	0.133042	0.144342	0.425342	0.205442	0.0976417	0.135442	0.202242	0.285242	0.136042	0.119542	0.450142	0.350942	0.145642	0.323842	0.162642	0.152342	0.167142	0.465042	0.164042	0.224542	0.146442	0.171342	0.363142	0.361942	0.214342	0.174842	0.139842	0.179542	0.494142	0.144542	0.143442	0.164042	0.266042	0.163142	0.136742	0.171242
[truncated: 229 more columns]
